# Supplementary material for: Integrated profiling uncovers prognostic, immunological, and pharmacogenomic features of ferroptosis in triple-negative breast cancer
Source: Front Immunol. 2022 Nov 25;13:985861. doi: 10.3389/fimmu.2022.985861 (PMC9732280; doi:10.3389/fimmu.2022.985861)
Supplement: Supplementary Table 1 — The clinical information of TNBC patients from TCGA-TNBC, GSE58812, and METABRIC cohorts. [file Table_1.xlsx]

## Sheet: TCGA
Patient ID	Sample ID	Diagnosis Age	American Joint Committee on Cancer Metastasis Stage Code	Neoplasm Disease Lymph Node Stage American Joint Committee on Cancer Code	Neoplasm Disease Stage American Joint Committee on Cancer Code	Cancer Type Detailed	Disease Free (Months)	Disease Free Status	ER Status By IHC	IHC-HER2	Overall Survival (Months)	Overall Survival Status	PR status by ihc
TCGA-A1-A0SK	TCGA-A1-A0SK-01	54	M0	N0 (i-)	Stage IIA	Invasive Breast Carcinoma	NA	NA	Negative	Negative	31.77	1:DECEASED	Negative
TCGA-A1-A0SP	TCGA-A1-A0SP-01	40	M0	N0 (i-)	Stage IIA	Breast Invasive Ductal Carcinoma	19.19	0:DiseaseFree	Negative	Negative	19.19	0:LIVING	Negative
TCGA-A2-A04U	TCGA-A2-A04U-01	47	M0	N0 (i+)	Stage IIA	Breast Invasive Ductal Carcinoma	87.19	0:DiseaseFree	Negative	Negative	87.19	0:LIVING	Negative
TCGA-A2-A0CM	TCGA-A2-A0CM-01	40	M0	N0 (i-)	Stage IIA	Breast Invasive Ductal Carcinoma	12.55	1:Recurred/Progressed	Negative	Negative	24.77	1:DECEASED	Negative
TCGA-A2-A0D0	TCGA-A2-A0D0-01	60	M0	N0 (i-)	Stage IIA	Breast Invasive Ductal Carcinoma	67.28	0:DiseaseFree	Negative	Negative	67.28	0:LIVING	Negative
TCGA-A2-A0D2	TCGA-A2-A0D2-01	45	M0	N0 (i+)	Stage IIA	Breast Invasive Ductal Carcinoma	33.74	0:DiseaseFree	Negative	Negative	33.74	0:LIVING	Negative
TCGA-A2-A0SX	TCGA-A2-A0SX-01	48	M0	N0 (i-)	Stage IA	Breast Invasive Ductal Carcinoma	40.7	1:Recurred/Progressed	Negative	Negative	50.39	0:LIVING	Negative
TCGA-A2-A0T0	TCGA-A2-A0T0-01	59	M0	N1	Stage IIB	Breast Invasive Ductal Carcinoma	17.51	0:DiseaseFree	Negative	Negative	17.51	0:LIVING	Negative
TCGA-A2-A0T2	TCGA-A2-A0T2-01	66	M1	N3	Stage IV	Breast Invasive Ductal Carcinoma	NA	NA	Negative	Negative	8.38	1:DECEASED	Negative
TCGA-A2-A0YE	TCGA-A2-A0YE-01	48	M0	N1a	Stage IIB	Breast Invasive Ductal Carcinoma	18.2	0:DiseaseFree	Negative	Negative	18.2	0:LIVING	Negative
TCGA-A2-A1G6	TCGA-A2-A1G6-01	50	M0	N2a	Stage IIIA	Breast Invasive Ductal Carcinoma	16.46	0:DiseaseFree	Negative	Negative	16.46	0:LIVING	Negative
TCGA-A2-A3XT	TCGA-A2-A3XT-01	45	M0	N1a	Stage IIB	Breast Invasive Ductal Carcinoma	91	0:DiseaseFree	Negative	Negative	91	0:LIVING	Negative
TCGA-A2-A3XX	TCGA-A2-A3XX-01	49	M0	N0	Stage IIA	Breast Invasive Ductal Carcinoma	NA	NA	Negative	Negative	47.27	1:DECEASED	Negative
TCGA-A2-A3XY	TCGA-A2-A3XY-01	49	M0	N1a	Stage IIB	Breast Invasive Ductal Carcinoma	35.22	1:Recurred/Progressed	Negative	Negative	35.91	1:DECEASED	Negative
TCGA-A7-A0DA	TCGA-A7-A0DA-01	62	M0	N0 (i-)	Stage IIA	Breast Invasive Ductal Carcinoma	35.64	0:DiseaseFree	Negative	Negative	35.64	0:LIVING	Negative
TCGA-A7-A26G	TCGA-A7-A26G-01	50	M0	N0 (i+)	Stage IIA	Metaplastic Breast Cancer	23.72	0:DiseaseFree	Negative	Negative	23.72	0:LIVING	Negative
TCGA-A7-A4SE	TCGA-A7-A4SE-01	54	M0	N0	Stage IIA	Breast Invasive Ductal Carcinoma	21.16	0:DiseaseFree	Negative	Negative	21.16	0:LIVING	Negative
TCGA-A7-A6VV	TCGA-A7-A6VV-01	51	M0	N0	Stage IIA	Breast Invasive Ductal Carcinoma	10.28	0:DiseaseFree	Negative	Negative	10.28	0:LIVING	Negative
TCGA-A7-A6VW	TCGA-A7-A6VW-01	48	M0	N0	Stage IIA	Breast Invasive Ductal Carcinoma	9.36	0:DiseaseFree	Negative	Negative	9.36	0:LIVING	Negative
TCGA-A7-A6VY	TCGA-A7-A6VY-01	48	M0	N1	Stage IIB	Breast Invasive Ductal Carcinoma	8.74	0:DiseaseFree	Negative	Negative	8.74	0:LIVING	Negative
TCGA-A8-A07C	TCGA-A8-A07C-01	57	M0	N0	Stage IIA	Breast Invasive Ductal Carcinoma	33.97	0:DiseaseFree	Negative	Negative	33.97	0:LIVING	Negative
TCGA-A8-A07O	TCGA-A8-A07O-01	51	M0	N0	Stage IIA	Breast Invasive Ductal Carcinoma	9.99	0:DiseaseFree	Negative	Negative	9.99	0:LIVING	Negative
TCGA-A8-A08R	TCGA-A8-A08R-01	52	M0	N1a	Stage IIB	Breast Invasive Ductal Carcinoma	0.99	0:DiseaseFree	Negative	Negative	0.99	0:LIVING	Negative
TCGA-A8-A09X	TCGA-A8-A09X-01	62	M0	N3a	Stage IIIC	Breast Invasive Lobular Carcinoma	NA	NA	Negative	Negative	13.99	1:DECEASED	Negative
TCGA-AC-A2BK	TCGA-AC-A2BK-01	78	MX	N2a	Stage IIIA	Breast Invasive Ductal Carcinoma	73	0:DiseaseFree	Negative	Negative	73	0:LIVING	Negative
TCGA-AC-A2QH	TCGA-AC-A2QH-01	58	MX	N0	Stage IIB	Metaplastic Breast Cancer	33.02	0:DiseaseFree	Negative	Negative	33.02	0:LIVING	Negative
TCGA-AC-A2QJ	TCGA-AC-A2QJ-01	48	M0	N0	Stage IIIB	Metaplastic Breast Cancer	7.79	1:Recurred/Progressed	Negative	Negative	14.65	1:DECEASED	Negative
TCGA-AC-A6IW	TCGA-AC-A6IW-01	73	MX	N0 (i-)	Stage IIA	Breast Invasive Ductal Carcinoma	13.57	0:DiseaseFree	Negative	Negative	13.57	0:LIVING	Negative
TCGA-AC-A7VC	TCGA-AC-A7VC-01	56	MX	N0	Stage IIB	Metaplastic Breast Cancer	0.03	0:DiseaseFree	Negative	Negative	0.03	0:LIVING	Negative
TCGA-AN-A04D	TCGA-AN-A04D-01	58	M0	N1	Stage IIB	Breast Invasive Ductal Carcinoma	1.71	0:DiseaseFree	Negative	Negative	1.71	0:LIVING	Negative
TCGA-AN-A0AL	TCGA-AN-A0AL-01	41	M0	N0	Stage IIIB	Breast Invasive Ductal Carcinoma	7.46	0:DiseaseFree	Negative	Negative	7.46	0:LIVING	Negative
TCGA-AN-A0AR	TCGA-AN-A0AR-01	55	M0	N0	Stage IIA	Breast Invasive Ductal Carcinoma	0.33	0:DiseaseFree	Negative	Negative	0.33	0:LIVING	Negative
TCGA-AN-A0AT	TCGA-AN-A0AT-01	62	M0	N0	Stage IIA	Breast Invasive Ductal Carcinoma	0.33	0:DiseaseFree	Negative	Negative	0.33	0:LIVING	Negative
TCGA-AN-A0G0	TCGA-AN-A0G0-01	56	M0	N0	Stage IIA	Breast Invasive Ductal Carcinoma	0.53	0:DiseaseFree	Negative	Negative	0.53	0:LIVING	Negative
TCGA-AN-A0XU	TCGA-AN-A0XU-01	54	M0	N0	Stage IIA	Breast Invasive Ductal Carcinoma	0.33	0:DiseaseFree	Negative	Negative	0.33	0:LIVING	Negative
TCGA-AO-A03U	TCGA-AO-A03U-01	31	M0	N0 (i-)	Stage I	Invasive Breast Carcinoma	53.02	1:Recurred/Progressed	Negative	Negative	58.9	1:DECEASED	Negative
TCGA-AO-A0J4	TCGA-AO-A0J4-01	41	M0	N0 (i-)	Stage IA	Breast Invasive Ductal Carcinoma	52.14	0:DiseaseFree	Negative	Negative	52.14	0:LIVING	Negative
TCGA-AO-A0J6	TCGA-AO-A0J6-01	61	M0	N0 (i-)	Stage IIA	Breast Invasive Ductal Carcinoma	37.45	0:DiseaseFree	Negative	Negative	37.45	0:LIVING	Negative
TCGA-AO-A0JL	TCGA-AO-A0JL-01	59	M0	N2a	Stage IIIA	Breast Invasive Ductal Carcinoma	55.29	0:DiseaseFree	Negative	Negative	55.29	0:LIVING	Negative
TCGA-AO-A124	TCGA-AO-A124-01	38	M0	N0 (i-)	Stage IIA	Breast Invasive Ductal Carcinoma	115.18	0:DiseaseFree	Negative	Negative	115.18	0:LIVING	Negative
TCGA-AO-A128	TCGA-AO-A128-01	61	M0	N0 (i-)	Stage IIA	Breast Invasive Ductal Carcinoma	106.7	0:DiseaseFree	Negative	Negative	106.7	0:LIVING	Negative
TCGA-AO-A129	TCGA-AO-A129-01	29	M0	N1a	Stage IIB	Breast Invasive Ductal Carcinoma	107.95	0:DiseaseFree	Negative	Negative	107.95	0:LIVING	Negative
TCGA-AO-A12F	TCGA-AO-A12F-01	36	M0	N0 (i-)	Stage IIA	Breast Invasive Ductal Carcinoma	60.51	0:DiseaseFree	Negative	Negative	60.51	0:LIVING	Negative
TCGA-AO-A1KR	TCGA-AO-A1KR-01	51	M0	N0	Stage IIA	Breast Invasive Ductal Carcinoma	82.56	0:DiseaseFree	Negative	Negative	82.56	0:LIVING	Negative
TCGA-AQ-A04J	TCGA-AQ-A04J-01	45	M0	N0 (i+)	Stage IIA	Breast Invasive Ductal Carcinoma	26.91	0:DiseaseFree	Negative	Negative	26.91	0:LIVING	Negative
TCGA-AR-A0TS	TCGA-AR-A0TS-01	46	M0	N1	Stage IIB	Breast Invasive Ductal Carcinoma	84.03	0:DiseaseFree	Negative	Negative	84.03	0:LIVING	Negative
TCGA-AR-A0TU	TCGA-AR-A0TU-01	35	M0	N0	Stage IIA	Breast Invasive Ductal Carcinoma	23.29	0:DiseaseFree	Negative	Negative	23.29	0:LIVING	Negative
TCGA-AR-A0U1	TCGA-AR-A0U1-01	36	M0	N1	Stage IIB	Breast Invasive Ductal Carcinoma	133.11	0:DiseaseFree	Negative	Negative	133.11	0:LIVING	Negative
TCGA-AR-A0U4	TCGA-AR-A0U4-01	54	M0	N0	Stage IIA	Breast Invasive Ductal Carcinoma	107.13	0:DiseaseFree	Negative	Negative	107.13	0:LIVING	Negative
TCGA-AR-A1AR	TCGA-AR-A1AR-01	50	M0	N2	Stage IIIA	Breast Invasive Ductal Carcinoma	12.71	1:Recurred/Progressed	Negative	Negative	17.21	1:DECEASED	Negative
TCGA-AR-A1AY	TCGA-AR-A1AY-01	65	M0	N0	Stage I	Breast Invasive Ductal Carcinoma	33.71	0:DiseaseFree	Negative	Negative	33.71	0:LIVING	Negative
TCGA-AR-A256	TCGA-AR-A256-01	45	M0	N0	Stage IIA	Breast Invasive Ductal Carcinoma	53.88	1:Recurred/Progressed	Negative	Negative	93.76	1:DECEASED	Negative
TCGA-AR-A2LR	TCGA-AR-A2LR-01	49	M0	N0	Stage I	Metaplastic Breast Cancer	57.23	0:DiseaseFree	Negative	Negative	57.23	0:LIVING	Negative
TCGA-AR-A5QQ	TCGA-AR-A5QQ-01	68	M0	N1	Stage IIIA	Metaplastic Breast Cancer	9.89	1:Recurred/Progressed	Negative	Negative	10.58	1:DECEASED	Negative
TCGA-B6-A3ZX	TCGA-B6-A3ZX-01	50	M1	N1	Stage IV	Breast Mixed Ductal and Lobular Carcinoma	32.65	1:Recurred/Progressed	Negative	Negative	37.84	1:DECEASED	Negative
TCGA-B6-A400	TCGA-B6-A400-01	43	M0	N2a	Stage IIIA	Breast Invasive Ductal Carcinoma	7.06	0:DiseaseFree	Negative	Negative	7.06	0:LIVING	Negative
TCGA-B6-A402	TCGA-B6-A402-01	47	M0	N0 (i-)	Stage I	Breast Invasive Ductal Carcinoma	76.54	1:Recurred/Progressed	Negative	Negative	74.93	0:LIVING	Negative
TCGA-BH-A0B3	TCGA-BH-A0B3-01	53	M0	N1a	Stage IIB	Breast Invasive Ductal Carcinoma	39.52	0:DiseaseFree	Negative	Negative	39.52	0:LIVING	Negative
TCGA-BH-A0B9	TCGA-BH-A0B9-01	44	M0	N0 (i-)	Stage IA	Breast Invasive Ductal Carcinoma	51.64	0:DiseaseFree	Negative	Negative	51.64	0:LIVING	Negative
TCGA-BH-A0BG	TCGA-BH-A0BG-01	73	M0	N0	Stage I	Breast Invasive Ductal Carcinoma	61.47	0:DiseaseFree	Negative	Negative	61.47	0:LIVING	Negative
TCGA-BH-A0BL	TCGA-BH-A0BL-01	35	M0	N0	Stage I	Breast Invasive Ductal Carcinoma	74.84	0:DiseaseFree	Negative	Negative	74.84	0:LIVING	Negative
TCGA-BH-A0E0	TCGA-BH-A0E0-01	38	M0	N3a	Stage IIIC	Breast Invasive Ductal Carcinoma	4.4	0:DiseaseFree	Negative	Negative	4.4	0:LIVING	Negative
TCGA-BH-A0RX	TCGA-BH-A0RX-01	59	M0	N0 (i-)	Stage IIA	Breast Invasive Ductal Carcinoma	5.58	0:DiseaseFree	Negative	Negative	5.58	0:LIVING	Negative
TCGA-BH-A0WA	TCGA-BH-A0WA-01	82	M0	N0 (i-)	Stage I	Metaplastic Breast Cancer	23.03	0:DiseaseFree	Negative	Negative	23.03	0:LIVING	Negative
TCGA-BH-A18G	TCGA-BH-A18G-01	81	M0	N0	Stage IA	Breast Invasive Ductal Carcinoma	4.89	0:DiseaseFree	Negative	Negative	4.89	0:LIVING	Negative
TCGA-BH-A18V	TCGA-BH-A18V-01	48	M0	N1b	Stage IIB	Breast Invasive Ductal Carcinoma	NA	NA	Negative	Negative	51.12	1:DECEASED	Negative
TCGA-BH-A18V	TCGA-BH-A18V-06	48	M0	N1b	Stage IIB	Breast	NA	NA	Negative	Negative	51.12	1:DECEASED	Negative
TCGA-BH-A1EW	TCGA-BH-A1EW-01	38	M0	N1b	Stage IIA	Breast Invasive Ductal Carcinoma	NA	NA	Negative	Negative	55.65	1:DECEASED	Negative
TCGA-BH-A1F6	TCGA-BH-A1F6-01	51	MX	N2a	NA	Breast Invasive Ductal Carcinoma	NA	NA	Negative	Negative	97.4	1:DECEASED	Negative
TCGA-BH-A1FC	TCGA-BH-A1FC-01	78	M0	N1b	Stage IIA	Breast Invasive Ductal Carcinoma	NA	NA	Negative	Negative	114.06	1:DECEASED	Negative
TCGA-BH-A42U	TCGA-BH-A42U-01	80	M0	N0	Stage IIA	Breast Invasive Lobular Carcinoma	110.51	0:DiseaseFree	Negative	Negative	110.51	0:LIVING	Negative
TCGA-C8-A12V	TCGA-C8-A12V-01	55	M0	N0	Stage IIA	Breast Invasive Ductal Carcinoma	12.65	0:DiseaseFree	Negative	Negative	12.65	0:LIVING	Negative
TCGA-C8-A131	TCGA-C8-A131-01	82	M0	N2	Stage IIIA	Breast Invasive Ductal Carcinoma	13.5	0:DiseaseFree	Negative	Negative	13.5	0:LIVING	Negative
TCGA-C8-A1HJ	TCGA-C8-A1HJ-01	53	M0	N0	Stage IIA	Breast Invasive Ductal Carcinoma	0.16	0:DiseaseFree	Negative	Negative	0.16	0:LIVING	Negative
TCGA-C8-A26X	TCGA-C8-A26X-01	58	M0	N1	Stage IIA	Breast Invasive Ductal Carcinoma	12.35	0:DiseaseFree	Negative	Negative	12.35	0:LIVING	Negative
TCGA-C8-A26Y	TCGA-C8-A26Y-01	90	M0	N0	Stage IIA	Breast Invasive Ductal Carcinoma	12.94	0:DiseaseFree	Negative	Negative	12.94	0:LIVING	Negative
TCGA-C8-A27B	TCGA-C8-A27B-01	48	M0	N0	Stage IIB	Breast Invasive Ductal Carcinoma	14.42	0:DiseaseFree	Negative	Negative	14.42	0:LIVING	Negative
TCGA-C8-A3M7	TCGA-C8-A3M7-01	60	M0	N0	Stage IIIB	Breast Invasive Lobular Carcinoma	33.97	1:Recurred/Progressed	Negative	Negative	33.97	1:DECEASED	Negative
TCGA-D8-A13Z	TCGA-D8-A13Z-01	51	M0	N2a	NA	Breast Invasive Ductal Carcinoma	20.86	0:DiseaseFree	Negative	Negative	20.86	0:LIVING	Negative
TCGA-D8-A143	TCGA-D8-A143-01	51	M0	N0	Stage IIA	Breast Invasive Ductal Carcinoma	14.16	0:DiseaseFree	Negative	Negative	14.16	0:LIVING	Negative
TCGA-D8-A147	TCGA-D8-A147-01	45	M0	N0	NA	Breast Invasive Ductal Carcinoma	19.19	0:DiseaseFree	Negative	Negative	19.19	0:LIVING	Negative
TCGA-D8-A1JF	TCGA-D8-A1JF-01	79	M0	N2a	Stage IIIA	Breast Invasive Ductal Carcinoma	12.02	0:DiseaseFree	Negative	Negative	12.02	0:LIVING	Negative
TCGA-D8-A1JL	TCGA-D8-A1JL-01	72	M0	N0	Stage IIA	Breast Invasive Ductal Carcinoma	20.07	0:DiseaseFree	Negative	Negative	20.07	0:LIVING	Negative
TCGA-D8-A1XK	TCGA-D8-A1XK-01	55	MX	N1a	Stage IIB	Breast Invasive Ductal Carcinoma	14.49	0:DiseaseFree	Negative	Negative	14.49	0:LIVING	Negative
TCGA-D8-A1XQ	TCGA-D8-A1XQ-01	69	M0	N0	Stage IIA	Breast Invasive Ductal Carcinoma	16.39	0:DiseaseFree	Negative	Negative	16.39	0:LIVING	Negative
TCGA-D8-A27F	TCGA-D8-A27F-01	40	M0	N0	Stage IIA	Breast Invasive Ductal Carcinoma	16.03	0:DiseaseFree	Negative	Negative	16.03	0:LIVING	Negative
TCGA-D8-A27H	TCGA-D8-A27H-01	72	M0	N0	Stage IIA	Breast Invasive Ductal Carcinoma	13.04	0:DiseaseFree	Negative	Negative	13.04	0:LIVING	Negative
TCGA-D8-A27M	TCGA-D8-A27M-01	59	M0	N0	Stage IA	Breast Invasive Ductal Carcinoma	13.47	0:DiseaseFree	Negative	Negative	13.47	0:LIVING	Negative
TCGA-E2-A14N	TCGA-E2-A14N-01	37	M0	N1	Stage IIB	Breast Invasive Ductal Carcinoma	47.11	0:DiseaseFree	Negative	Negative	47.11	0:LIVING	Negative
TCGA-E2-A14R	TCGA-E2-A14R-01	62	M0	N0	Stage IIA	Breast Invasive Ductal Carcinoma	31.9	1:Recurred/Progressed	Negative	Negative	38.57	0:LIVING	Negative
TCGA-E2-A14X	TCGA-E2-A14X-01	55	M0	N2	Stage IIIA	Breast Invasive Ductal Carcinoma	31.93	0:DiseaseFree	Negative	Negative	31.93	0:LIVING	Negative
TCGA-E2-A150	TCGA-E2-A150-01	48	M0	N0	Stage IIA	Breast Invasive Ductal Carcinoma	63.57	0:DiseaseFree	Negative	Negative	63.57	0:LIVING	Negative
TCGA-E2-A158	TCGA-E2-A158-01	43	M0	N1mi	Stage IIA	Breast Invasive Ductal Carcinoma	14.78	0:DiseaseFree	Negative	Negative	14.78	0:LIVING	Negative
TCGA-E2-A1L7	TCGA-E2-A1L7-01	40	M0	N2	Stage IIIA	Breast Invasive Ductal Carcinoma	53.19	1:Recurred/Progressed	Negative	Negative	60.32	0:LIVING	Negative
TCGA-E2-A1LH	TCGA-E2-A1LH-01	59	M0	N0	Stage I	Breast Invasive Ductal Carcinoma	106.67	0:DiseaseFree	Negative	Negative	106.67	0:LIVING	Negative
TCGA-E2-A1LL	TCGA-E2-A1LL-01	73	MX	N2a	Stage IIIA	Breast Invasive Ductal Carcinoma	42.81	1:Recurred/Progressed	Negative	Negative	43	0:LIVING	Negative
TCGA-E2-A1LS	TCGA-E2-A1LS-01	46	M0	N0	Stage IA	Breast Invasive Ductal Carcinoma	52.69	0:DiseaseFree	Negative	Negative	52.69	0:LIVING	Negative
TCGA-E9-A5FL	TCGA-E9-A5FL-01	65	M0	N0	Stage IIB	Metaplastic Breast Cancer	0.79	0:DiseaseFree	Negative	Negative	0.79	0:LIVING	Negative
TCGA-EW-A1OV	TCGA-EW-A1OV-01	56	MX	N1mi	Stage IIB	Breast Invasive Ductal Carcinoma	25.92	0:DiseaseFree	Negative	Negative	25.92	0:LIVING	Negative
TCGA-EW-A1OW	TCGA-EW-A1OW-01	58	MX	N0	Stage IIA	Basal Cell Carcinoma	22.8	0:DiseaseFree	Negative	Negative	22.8	0:LIVING	Negative
TCGA-EW-A1P4	TCGA-EW-A1P4-01	43	M0	N0 (i-)	Stage IIA	Breast Invasive Ductal Carcinoma	29.8	0:DiseaseFree	Negative	Negative	29.8	0:LIVING	Negative
TCGA-EW-A1P8	TCGA-EW-A1P8-01	58	M0	N3b	Stage IIIC	Breast Invasive Ductal Carcinoma	6.8	1:Recurred/Progressed	Negative	Negative	7.85	1:DECEASED	Negative
TCGA-EW-A1PB	TCGA-EW-A1PB-01	70	MX	N1a	Stage IIIA	Breast Invasive Ductal Carcinoma	19.97	0:DiseaseFree	Negative	Negative	19.97	0:LIVING	Negative
TCGA-EW-A1PH	TCGA-EW-A1PH-01	52	M0	N1a	Stage IIA	Breast Invasive Ductal Carcinoma	19.94	0:DiseaseFree	Negative	Negative	19.94	0:LIVING	Negative
TCGA-EW-A3U0	TCGA-EW-A3U0-01	61	M0	N1a	Stage IIIA	Breast Invasive Ductal Carcinoma	17.48	0:DiseaseFree	Negative	Negative	17.48	0:LIVING	Negative
TCGA-EW-A6SB	TCGA-EW-A6SB-01	62	M0	N0	Stage II	Breast Invasive Ductal Carcinoma	24.97	0:DiseaseFree	Negative	Negative	24.97	0:LIVING	Negative
TCGA-GI-A2C9	TCGA-GI-A2C9-01	58	MX	N0	Stage IIB	Breast Invasive Ductal Carcinoma	109.79	0:DiseaseFree	Negative	Negative	109.79	0:LIVING	Negative
TCGA-GM-A2DB	TCGA-GM-A2DB-01	62	M0	N0 (i-)	Stage IIA	Breast Invasive Ductal Carcinoma	79.04	0:DiseaseFree	Negative	Negative	79.04	0:LIVING	Negative
TCGA-GM-A2DF	TCGA-GM-A2DF-01	53	M0	N1a	Stage IIA	Breast Invasive Ductal Carcinoma	70.8	0:DiseaseFree	Negative	Negative	70.8	0:LIVING	Negative
TCGA-GM-A2DH	TCGA-GM-A2DH-01	58	M0	N0 (i+)	Stage I	Breast Invasive Ductal Carcinoma	72.04	0:DiseaseFree	Negative	Negative	72.04	0:LIVING	Negative
TCGA-HN-A2NL	TCGA-HN-A2NL-01	56	M0	N0	Stage IIA	Breast Invasive Lobular Carcinoma	2.6	0:DiseaseFree	Negative	Negative	2.6	0:LIVING	Negative
TCGA-LL-A441	TCGA-LL-A441-01	62	MX	N0	Stage IA	Breast Invasive Ductal Carcinoma	32.72	0:DiseaseFree	Negative	Negative	32.72	0:LIVING	Negative
TCGA-LL-A5YO	TCGA-LL-A5YO-01	50	MX	N0	Stage IA	Breast Invasive Ductal Carcinoma	14.45	0:DiseaseFree	Negative	Negative	14.45	0:LIVING	Negative
TCGA-LL-A73Y	TCGA-LL-A73Y-01	67	MX	N0	Stage IA	Breast Invasive Ductal Carcinoma	15.67	0:DiseaseFree	Negative	Negative	15.67	0:LIVING	Negative
TCGA-OL-A6VO	TCGA-OL-A6VO-01	43	MX	N0	Stage IA	Breast Invasive Ductal Carcinoma	28.19	0:DiseaseFree	Negative	Negative	28.19	0:LIVING	Negative
TCGA-S3-AA10	TCGA-S3-AA10-01	65	M0	N0	Stage IIA	Breast Invasive Ductal Carcinoma	19.25	0:DiseaseFree	Negative	Negative	19.25	0:LIVING	Negative
TCGA-S3-AA15	TCGA-S3-AA15-01	51	cM0 (i+)	N1a	Stage IIB	Breast Invasive Ductal Carcinoma	17.25	0:DiseaseFree	Negative	Negative	17.25	0:LIVING	Negative

## Sheet: GSE58812
Accession	Title	Platform	Contrib	DataProcessing	SampleFile	1:Source	1:Organism	1:molecule	1:label	1:OS (DAYS)	1:DIAGNOSIS	1:AGE AT DIAG	1:META	1:HER2-IHC	1:ER-IHC	1:MFS (DAYS)	1:PR-IHC	1:DEATH
GSM1419942	GP_001	GPL570	contrib1	The arrays were normzalized using the MAS 5.0 Affymetrix software (Expression Console - Affymetrix).	GSM1419942-tbl-1.txt	Breast tumor biospsie	Homo sapiens	total RNA	Biotin	1520	triple negative breast cancer	72.7912	1	0	0	1184	0	1
GSM1419943	GP_002	GPL570	contrib1	The arrays were normzalized using the MAS 5.0 Affymetrix software (Expression Console - Affymetrix).	GSM1419943-tbl-1.txt	Breast tumor biospsie	Homo sapiens	total RNA	Biotin	1281	triple negative breast cancer	66.2642	1	0	0	984	0	1
GSM1419944	GP_003	GPL570	contrib1	The arrays were normzalized using the MAS 5.0 Affymetrix software (Expression Console - Affymetrix).	GSM1419944-tbl-1.txt	Breast tumor biospsie	Homo sapiens	total RNA	Biotin	1066	triple negative breast cancer	67.7563	1	0	0	877	0	1
GSM1419945	GP_004	GPL570	contrib1	The arrays were normzalized using the MAS 5.0 Affymetrix software (Expression Console - Affymetrix).	GSM1419945-tbl-1.txt	Breast tumor biospsie	Homo sapiens	total RNA	Biotin	1050	triple negative breast cancer	49.5496	1	0	0	905	0	1
GSM1419946	GP_005	GPL570	contrib1	The arrays were normzalized using the MAS 5.0 Affymetrix software (Expression Console - Affymetrix).	GSM1419946-tbl-1.txt	Breast tumor biospsie	Homo sapiens	total RNA	Biotin	422	triple negative breast cancer	84.6325	1	0	0	340	0	1
GSM1419947	GP_006	GPL570	contrib1	The arrays were normzalized using the MAS 5.0 Affymetrix software (Expression Console - Affymetrix).	GSM1419947-tbl-1.txt	Breast tumor biospsie	Homo sapiens	total RNA	Biotin	2081	triple negative breast cancer	36.9802	0	0	0	2081	0	0
GSM1419948	GP_007	GPL570	contrib1	The arrays were normzalized using the MAS 5.0 Affymetrix software (Expression Console - Affymetrix).	GSM1419948-tbl-1.txt	Breast tumor biospsie	Homo sapiens	total RNA	Biotin	4517	triple negative breast cancer	59.0198	0	0	0	4517	0	0
GSM1419949	GP_008	GPL570	contrib1	The arrays were normzalized using the MAS 5.0 Affymetrix software (Expression Console - Affymetrix).	GSM1419949-tbl-1.txt	Breast tumor biospsie	Homo sapiens	total RNA	Biotin	3070	triple negative breast cancer	68.1889	0	0	0	3070	0	0
GSM1419950	GP_009	GPL570	contrib1	The arrays were normzalized using the MAS 5.0 Affymetrix software (Expression Console - Affymetrix).	GSM1419950-tbl-1.txt	Breast tumor biospsie	Homo sapiens	total RNA	Biotin	618	triple negative breast cancer	67.8084	1	0	0	395	0	1
GSM1419951	GP_010	GPL570	contrib1	The arrays were normzalized using the MAS 5.0 Affymetrix software (Expression Console - Affymetrix).	GSM1419951-tbl-1.txt	Breast tumor biospsie	Homo sapiens	total RNA	Biotin	5150	triple negative breast cancer	43.5592	0	0	0	5150	0	0
GSM1419952	GP_011	GPL570	contrib1	The arrays were normzalized using the MAS 5.0 Affymetrix software (Expression Console - Affymetrix).	GSM1419952-tbl-1.txt	Breast tumor biospsie	Homo sapiens	total RNA	Biotin	4996	triple negative breast cancer	62.0315	0	0	0	4996	0	0
GSM1419953	GP_012	GPL570	contrib1	The arrays were normzalized using the MAS 5.0 Affymetrix software (Expression Console - Affymetrix).	GSM1419953-tbl-1.txt	Breast tumor biospsie	Homo sapiens	total RNA	Biotin	480	triple negative breast cancer	65.0568	1	0	0	419	0	1
GSM1419954	GP_013	GPL570	contrib1	The arrays were normzalized using the MAS 5.0 Affymetrix software (Expression Console - Affymetrix).	GSM1419954-tbl-1.txt	Breast tumor biospsie	Homo sapiens	total RNA	Biotin	4815	triple negative breast cancer	63.154	0	0	0	4815	0	0
GSM1419955	GP_014	GPL570	contrib1	The arrays were normzalized using the MAS 5.0 Affymetrix software (Expression Console - Affymetrix).	GSM1419955-tbl-1.txt	Breast tumor biospsie	Homo sapiens	total RNA	Biotin	1879	triple negative breast cancer	63.5811	0	0	0	1879	0	0
GSM1419956	GP_015	GPL570	contrib1	The arrays were normzalized using the MAS 5.0 Affymetrix software (Expression Console - Affymetrix).	GSM1419956-tbl-1.txt	Breast tumor biospsie	Homo sapiens	total RNA	Biotin	1081	triple negative breast cancer	73.1581	0	0	0	1081	0	1
GSM1419957	GP_016	GPL570	contrib1	The arrays were normzalized using the MAS 5.0 Affymetrix software (Expression Console - Affymetrix).	GSM1419957-tbl-1.txt	Breast tumor biospsie	Homo sapiens	total RNA	Biotin	4939	triple negative breast cancer	43.0418	0	0	0	4939	0	0
GSM1419958	GP_017	GPL570	contrib1	The arrays were normzalized using the MAS 5.0 Affymetrix software (Expression Console - Affymetrix).	GSM1419958-tbl-1.txt	Breast tumor biospsie	Homo sapiens	total RNA	Biotin	4783	triple negative breast cancer	49.8398	0	0	0	4783	0	0
GSM1419968	GP_018	GPL570	contrib1	The arrays were normzalized using the MAS 5.0 Affymetrix software (Expression Console - Affymetrix).	GSM1419968-tbl-1.txt	Breast tumor biospsie	Homo sapiens	total RNA	Biotin	4824	triple negative breast cancer	54.0561	0	0	0	4824	0	0
GSM1419969	GP_019	GPL570	contrib1	The arrays were normzalized using the MAS 5.0 Affymetrix software (Expression Console - Affymetrix).	GSM1419969-tbl-1.txt	Breast tumor biospsie	Homo sapiens	total RNA	Biotin	767	triple negative breast cancer	50.1109	1	0	0	495	0	1
GSM1419970	GP_020	GPL570	contrib1	The arrays were normzalized using the MAS 5.0 Affymetrix software (Expression Console - Affymetrix).	GSM1419970-tbl-1.txt	Breast tumor biospsie	Homo sapiens	total RNA	Biotin	4562	triple negative breast cancer	57.0924	0	0	0	4562	0	0
GSM1419971	GP_021	GPL570	contrib1	The arrays were normzalized using the MAS 5.0 Affymetrix software (Expression Console - Affymetrix).	GSM1419971-tbl-1.txt	Breast tumor biospsie	Homo sapiens	total RNA	Biotin	871	triple negative breast cancer	65.5551	1	0	0	517	0	1
GSM1419972	GP_022	GPL570	contrib1	The arrays were normzalized using the MAS 5.0 Affymetrix software (Expression Console - Affymetrix).	GSM1419972-tbl-1.txt	Breast tumor biospsie	Homo sapiens	total RNA	Biotin	4572	triple negative breast cancer	40.6188	0	0	0	4572	0	0
GSM1419973	GP_023	GPL570	contrib1	The arrays were normzalized using the MAS 5.0 Affymetrix software (Expression Console - Affymetrix).	GSM1419973-tbl-1.txt	Breast tumor biospsie	Homo sapiens	total RNA	Biotin	1055	triple negative breast cancer	76.3778	1	0	0	1017	0	1
GSM1419974	GP_024	GPL570	contrib1	The arrays were normzalized using the MAS 5.0 Affymetrix software (Expression Console - Affymetrix).	GSM1419974-tbl-1.txt	Breast tumor biospsie	Homo sapiens	total RNA	Biotin	1430	triple negative breast cancer	50.5325	1	0	0	799	0	1
GSM1419975	GP_025	GPL570	contrib1	The arrays were normzalized using the MAS 5.0 Affymetrix software (Expression Console - Affymetrix).	GSM1419975-tbl-1.txt	Breast tumor biospsie	Homo sapiens	total RNA	Biotin	4270	triple negative breast cancer	53.1718	0	0	0	4270	0	0
GSM1419976	GP_026	GPL570	contrib1	The arrays were normzalized using the MAS 5.0 Affymetrix software (Expression Console - Affymetrix).	GSM1419976-tbl-1.txt	Breast tumor biospsie	Homo sapiens	total RNA	Biotin	3884	triple negative breast cancer	78.2806	0	0	0	3884	0	0
GSM1419977	GP_027	GPL570	contrib1	The arrays were normzalized using the MAS 5.0 Affymetrix software (Expression Console - Affymetrix).	GSM1419977-tbl-1.txt	Breast tumor biospsie	Homo sapiens	total RNA	Biotin	2034	triple negative breast cancer	29.6016	0	0	0	2034	0	0
GSM1419978	GP_028	GPL570	contrib1	The arrays were normzalized using the MAS 5.0 Affymetrix software (Expression Console - Affymetrix).	GSM1419978-tbl-1.txt	Breast tumor biospsie	Homo sapiens	total RNA	Biotin	2593	triple negative breast cancer	61.3306	0	0	0	2593	0	0
GSM1419979	GP_029	GPL570	contrib1	The arrays were normzalized using the MAS 5.0 Affymetrix software (Expression Console - Affymetrix).	GSM1419979-tbl-1.txt	Breast tumor biospsie	Homo sapiens	total RNA	Biotin	3786	triple negative breast cancer	74.0534	0	0	0	3786	0	0
GSM1419980	GP_030	GPL570	contrib1	The arrays were normzalized using the MAS 5.0 Affymetrix software (Expression Console - Affymetrix).	GSM1419980-tbl-1.txt	Breast tumor biospsie	Homo sapiens	total RNA	Biotin	4143	triple negative breast cancer	44.1396	0	0	0	4143	0	0
GSM1419981	GP_031	GPL570	contrib1	The arrays were normzalized using the MAS 5.0 Affymetrix software (Expression Console - Affymetrix).	GSM1419981-tbl-1.txt	Breast tumor biospsie	Homo sapiens	total RNA	Biotin	4147	triple negative breast cancer	54.5708	0	0	0	4147	0	0
GSM1419982	GP_032	GPL570	contrib1	The arrays were normzalized using the MAS 5.0 Affymetrix software (Expression Console - Affymetrix).	GSM1419982-tbl-1.txt	Breast tumor biospsie	Homo sapiens	total RNA	Biotin	3809	triple negative breast cancer	53.5469	0	0	0	3809	0	0
GSM1419983	GP_033	GPL570	contrib1	The arrays were normzalized using the MAS 5.0 Affymetrix software (Expression Console - Affymetrix).	GSM1419983-tbl-1.txt	Breast tumor biospsie	Homo sapiens	total RNA	Biotin	1217	triple negative breast cancer	72.742	0	0	0	1217	0	0
GSM1419984	GP_034	GPL570	contrib1	The arrays were normzalized using the MAS 5.0 Affymetrix software (Expression Console - Affymetrix).	GSM1419984-tbl-1.txt	Breast tumor biospsie	Homo sapiens	total RNA	Biotin	3393	triple negative breast cancer	58.4586	0	0	0	3393	0	0
GSM1419985	GP_035	GPL570	contrib1	The arrays were normzalized using the MAS 5.0 Affymetrix software (Expression Console - Affymetrix).	GSM1419985-tbl-1.txt	Breast tumor biospsie	Homo sapiens	total RNA	Biotin	616	triple negative breast cancer	71.5373	0	0	0	616	0	0
GSM1419986	GP_036	GPL570	contrib1	The arrays were normzalized using the MAS 5.0 Affymetrix software (Expression Console - Affymetrix).	GSM1419986-tbl-1.txt	Breast tumor biospsie	Homo sapiens	total RNA	Biotin	3492	triple negative breast cancer	43.2526	0	0	0	3492	0	0
GSM1419987	GP_037	GPL570	contrib1	The arrays were normzalized using the MAS 5.0 Affymetrix software (Expression Console - Affymetrix).	GSM1419987-tbl-1.txt	Breast tumor biospsie	Homo sapiens	total RNA	Biotin	3628	triple negative breast cancer	62.2341	0	0	0	3628	0	0
GSM1419988	GP_038	GPL570	contrib1	The arrays were normzalized using the MAS 5.0 Affymetrix software (Expression Console - Affymetrix).	GSM1419988-tbl-1.txt	Breast tumor biospsie	Homo sapiens	total RNA	Biotin	3473	triple negative breast cancer	38.8556	0	0	0	3473	0	0
GSM1419989	GP_039	GPL570	contrib1	The arrays were normzalized using the MAS 5.0 Affymetrix software (Expression Console - Affymetrix).	GSM1419989-tbl-1.txt	Breast tumor biospsie	Homo sapiens	total RNA	Biotin	65	triple negative breast cancer	50.9569	0	0	0	65	0	0
GSM1419990	GP_040	GPL570	contrib1	The arrays were normzalized using the MAS 5.0 Affymetrix software (Expression Console - Affymetrix).	GSM1419990-tbl-1.txt	Breast tumor biospsie	Homo sapiens	total RNA	Biotin	3221	triple negative breast cancer	42.0288	0	0	0	3221	0	0
GSM1419991	GP_041	GPL570	contrib1	The arrays were normzalized using the MAS 5.0 Affymetrix software (Expression Console - Affymetrix).	GSM1419991-tbl-1.txt	Breast tumor biospsie	Homo sapiens	total RNA	Biotin	822	triple negative breast cancer	74.3765	1	0	0	490	0	1
GSM1419992	GP_042	GPL570	contrib1	The arrays were normzalized using the MAS 5.0 Affymetrix software (Expression Console - Affymetrix).	GSM1419992-tbl-1.txt	Breast tumor biospsie	Homo sapiens	total RNA	Biotin	3001	triple negative breast cancer	57.3415	0	0	0	3001	0	0
GSM1419993	GP_043	GPL570	contrib1	The arrays were normzalized using the MAS 5.0 Affymetrix software (Expression Console - Affymetrix).	GSM1419993-tbl-1.txt	Breast tumor biospsie	Homo sapiens	total RNA	Biotin	2125	triple negative breast cancer	57.7166	0	0	0	2125	0	0
GSM1419994	GP_044	GPL570	contrib1	The arrays were normzalized using the MAS 5.0 Affymetrix software (Expression Console - Affymetrix).	GSM1419994-tbl-1.txt	Breast tumor biospsie	Homo sapiens	total RNA	Biotin	163	triple negative breast cancer	76.9938	0	0	0	163	0	1
GSM1419995	GP_045	GPL570	contrib1	The arrays were normzalized using the MAS 5.0 Affymetrix software (Expression Console - Affymetrix).	GSM1419995-tbl-1.txt	Breast tumor biospsie	Homo sapiens	total RNA	Biotin	1047	triple negative breast cancer	37.5852	1	0	0	434	0	1
GSM1419996	GP_046	GPL570	contrib1	The arrays were normzalized using the MAS 5.0 Affymetrix software (Expression Console - Affymetrix).	GSM1419996-tbl-1.txt	Breast tumor biospsie	Homo sapiens	total RNA	Biotin	2887	triple negative breast cancer	40.9692	0	0	0	2887	0	0
GSM1419997	GP_047	GPL570	contrib1	The arrays were normzalized using the MAS 5.0 Affymetrix software (Expression Console - Affymetrix).	GSM1419997-tbl-1.txt	Breast tumor biospsie	Homo sapiens	total RNA	Biotin	2658	triple negative breast cancer	31.6906	0	0	0	2658	0	0
GSM1419998	GP_048	GPL570	contrib1	The arrays were normzalized using the MAS 5.0 Affymetrix software (Expression Console - Affymetrix).	GSM1419998-tbl-1.txt	Breast tumor biospsie	Homo sapiens	total RNA	Biotin	20	triple negative breast cancer	80.219	0	0	0	20	0	0
GSM1419999	GP_049	GPL570	contrib1	The arrays were normzalized using the MAS 5.0 Affymetrix software (Expression Console - Affymetrix).	GSM1419999-tbl-1.txt	Breast tumor biospsie	Homo sapiens	total RNA	Biotin	2781	triple negative breast cancer	73.8481	1	0	0	2624	0	0
GSM1420000	GP_050	GPL570	contrib1	The arrays were normzalized using the MAS 5.0 Affymetrix software (Expression Console - Affymetrix).	GSM1420000-tbl-1.txt	Breast tumor biospsie	Homo sapiens	total RNA	Biotin	2672	triple negative breast cancer	55.9644	0	0	0	2672	0	0
GSM1420001	GP_051	GPL570	contrib1	The arrays were normzalized using the MAS 5.0 Affymetrix software (Expression Console - Affymetrix).	GSM1420001-tbl-1.txt	Breast tumor biospsie	Homo sapiens	total RNA	Biotin	2569	triple negative breast cancer	65.5031	0	0	0	2569	0	0
GSM1420002	GP_052	GPL570	contrib1	The arrays were normzalized using the MAS 5.0 Affymetrix software (Expression Console - Affymetrix).	GSM1420002-tbl-1.txt	Breast tumor biospsie	Homo sapiens	total RNA	Biotin	2261	triple negative breast cancer	58.8583	1	0	0	1443	0	1
GSM1420003	GP_053	GPL570	contrib1	The arrays were normzalized using the MAS 5.0 Affymetrix software (Expression Console - Affymetrix).	GSM1420003-tbl-1.txt	Breast tumor biospsie	Homo sapiens	total RNA	Biotin	2086	triple negative breast cancer	49.1472	0	0	0	2086	0	0
GSM1420004	GP_054	GPL570	contrib1	The arrays were normzalized using the MAS 5.0 Affymetrix software (Expression Console - Affymetrix).	GSM1420004-tbl-1.txt	Breast tumor biospsie	Homo sapiens	total RNA	Biotin	2527	triple negative breast cancer	56.1095	0	0	0	2527	0	0
GSM1420005	GP_055	GPL570	contrib1	The arrays were normzalized using the MAS 5.0 Affymetrix software (Expression Console - Affymetrix).	GSM1420005-tbl-1.txt	Breast tumor biospsie	Homo sapiens	total RNA	Biotin	811	triple negative breast cancer	82.6694	0	0	0	811	0	1
GSM1420006	GP_056	GPL570	contrib1	The arrays were normzalized using the MAS 5.0 Affymetrix software (Expression Console - Affymetrix).	GSM1420006-tbl-1.txt	Breast tumor biospsie	Homo sapiens	total RNA	Biotin	2293	triple negative breast cancer	56.0712	0	0	0	2293	0	0
GSM1420007	GP_057	GPL570	contrib1	The arrays were normzalized using the MAS 5.0 Affymetrix software (Expression Console - Affymetrix).	GSM1420007-tbl-1.txt	Breast tumor biospsie	Homo sapiens	total RNA	Biotin	2456	triple negative breast cancer	52.5284	0	0	0	2456	0	0
GSM1420008	GP_058	GPL570	contrib1	The arrays were normzalized using the MAS 5.0 Affymetrix software (Expression Console - Affymetrix).	GSM1420008-tbl-1.txt	Breast tumor biospsie	Homo sapiens	total RNA	Biotin	2418	triple negative breast cancer	57.3306	0	0	0	2418	0	0
GSM1420009	GP_059	GPL570	contrib1	The arrays were normzalized using the MAS 5.0 Affymetrix software (Expression Console - Affymetrix).	GSM1420009-tbl-1.txt	Breast tumor biospsie	Homo sapiens	total RNA	Biotin	1950	triple negative breast cancer	54.5024	0	0	0	1950	0	0
GSM1420010	GP_060	GPL570	contrib1	The arrays were normzalized using the MAS 5.0 Affymetrix software (Expression Console - Affymetrix).	GSM1420010-tbl-1.txt	Breast tumor biospsie	Homo sapiens	total RNA	Biotin	1638	triple negative breast cancer	60.6105	1	0	0	1087	0	1
GSM1420011	GP_061	GPL570	contrib1	The arrays were normzalized using the MAS 5.0 Affymetrix software (Expression Console - Affymetrix).	GSM1420011-tbl-1.txt	Breast tumor biospsie	Homo sapiens	total RNA	Biotin	1466	triple negative breast cancer	71.7289	0	0	0	1466	0	0
GSM1420012	GP_062	GPL570	contrib1	The arrays were normzalized using the MAS 5.0 Affymetrix software (Expression Console - Affymetrix).	GSM1420012-tbl-1.txt	Breast tumor biospsie	Homo sapiens	total RNA	Biotin	1632	triple negative breast cancer	79.1102	1	0	0	1083	0	1
GSM1420013	GP_063	GPL570	contrib1	The arrays were normzalized using the MAS 5.0 Affymetrix software (Expression Console - Affymetrix).	GSM1420013-tbl-1.txt	Breast tumor biospsie	Homo sapiens	total RNA	Biotin	2315	triple negative breast cancer	43.1047	0	0	0	2315	0	0
GSM1420014	GP_064	GPL570	contrib1	The arrays were normzalized using the MAS 5.0 Affymetrix software (Expression Console - Affymetrix).	GSM1420014-tbl-1.txt	Breast tumor biospsie	Homo sapiens	total RNA	Biotin	2080	triple negative breast cancer	50.1218	0	0	0	2080	0	0
GSM1420015	GP_065	GPL570	contrib1	The arrays were normzalized using the MAS 5.0 Affymetrix software (Expression Console - Affymetrix).	GSM1420015-tbl-1.txt	Breast tumor biospsie	Homo sapiens	total RNA	Biotin	2011	triple negative breast cancer	57.41	1	0	0	2009	0	0
GSM1420016	GP_066	GPL570	contrib1	The arrays were normzalized using the MAS 5.0 Affymetrix software (Expression Console - Affymetrix).	GSM1420016-tbl-1.txt	Breast tumor biospsie	Homo sapiens	total RNA	Biotin	2063	triple negative breast cancer	59.2142	0	0	0	2063	0	0
GSM1420017	GP_067	GPL570	contrib1	The arrays were normzalized using the MAS 5.0 Affymetrix software (Expression Console - Affymetrix).	GSM1420017-tbl-1.txt	Breast tumor biospsie	Homo sapiens	total RNA	Biotin	2289	triple negative breast cancer	62.6338	0	0	0	2289	0	0
GSM1420018	GP_068	GPL570	contrib1	The arrays were normzalized using the MAS 5.0 Affymetrix software (Expression Console - Affymetrix).	GSM1420018-tbl-1.txt	Breast tumor biospsie	Homo sapiens	total RNA	Biotin	839	triple negative breast cancer	70.5435	1	0	0	555	0	1
GSM1420019	GP_069	GPL570	contrib1	The arrays were normzalized using the MAS 5.0 Affymetrix software (Expression Console - Affymetrix).	GSM1420019-tbl-1.txt	Breast tumor biospsie	Homo sapiens	total RNA	Biotin	601	triple negative breast cancer	66.0014	1	0	0	500	0	1
GSM1420020	GP_070	GPL570	contrib1	The arrays were normzalized using the MAS 5.0 Affymetrix software (Expression Console - Affymetrix).	GSM1420020-tbl-1.txt	Breast tumor biospsie	Homo sapiens	total RNA	Biotin	1560	triple negative breast cancer	67.7508	0	0	0	1560	0	0
GSM1420021	GP_071	GPL570	contrib1	The arrays were normzalized using the MAS 5.0 Affymetrix software (Expression Console - Affymetrix).	GSM1420021-tbl-1.txt	Breast tumor biospsie	Homo sapiens	total RNA	Biotin	617	triple negative breast cancer	41.4073	1	0	0	599	0	1
GSM1420022	GP_072	GPL570	contrib1	The arrays were normzalized using the MAS 5.0 Affymetrix software (Expression Console - Affymetrix).	GSM1420022-tbl-1.txt	Breast tumor biospsie	Homo sapiens	total RNA	Biotin	3277	triple negative breast cancer	36.1533	0	0	0	3277	0	0
GSM1420023	GP_073	GPL570	contrib1	The arrays were normzalized using the MAS 5.0 Affymetrix software (Expression Console - Affymetrix).	GSM1420023-tbl-1.txt	Breast tumor biospsie	Homo sapiens	total RNA	Biotin	2032	triple negative breast cancer	67.3265	0	0	0	2032	0	0
GSM1420024	GP_074	GPL570	contrib1	The arrays were normzalized using the MAS 5.0 Affymetrix software (Expression Console - Affymetrix).	GSM1420024-tbl-1.txt	Breast tumor biospsie	Homo sapiens	total RNA	Biotin	3341	triple negative breast cancer	42.6968	0	0	0	3341	0	0
GSM1420025	GP_075	GPL570	contrib1	The arrays were normzalized using the MAS 5.0 Affymetrix software (Expression Console - Affymetrix).	GSM1420025-tbl-1.txt	Breast tumor biospsie	Homo sapiens	total RNA	Biotin	3351	triple negative breast cancer	37.8508	0	0	0	3351	0	0
GSM1420026	GP_076	GPL570	contrib1	The arrays were normzalized using the MAS 5.0 Affymetrix software (Expression Console - Affymetrix).	GSM1420026-tbl-1.txt	Breast tumor biospsie	Homo sapiens	total RNA	Biotin	2524	triple negative breast cancer	45.3717	0	0	0	2524	0	0
GSM1420027	GP_077	GPL570	contrib1	The arrays were normzalized using the MAS 5.0 Affymetrix software (Expression Console - Affymetrix).	GSM1420027-tbl-1.txt	Breast tumor biospsie	Homo sapiens	total RNA	Biotin	3053	triple negative breast cancer	30.1465	0	0	0	3053	0	0
GSM1420028	GP_078	GPL570	contrib1	The arrays were normzalized using the MAS 5.0 Affymetrix software (Expression Console - Affymetrix).	GSM1420028-tbl-1.txt	Breast tumor biospsie	Homo sapiens	total RNA	Biotin	1443	triple negative breast cancer	50.4203	1	0	0	1158	0	1
GSM1420029	GP_079	GPL570	contrib1	The arrays were normzalized using the MAS 5.0 Affymetrix software (Expression Console - Affymetrix).	GSM1420029-tbl-1.txt	Breast tumor biospsie	Homo sapiens	total RNA	Biotin	3148	triple negative breast cancer	46.3299	0	0	0	3148	0	0
GSM1420030	GP_080	GPL570	contrib1	The arrays were normzalized using the MAS 5.0 Affymetrix software (Expression Console - Affymetrix).	GSM1420030-tbl-1.txt	Breast tumor biospsie	Homo sapiens	total RNA	Biotin	2991	triple negative breast cancer	65.7878	0	0	0	2991	0	0
GSM1420031	GP_081	GPL570	contrib1	The arrays were normzalized using the MAS 5.0 Affymetrix software (Expression Console - Affymetrix).	GSM1420031-tbl-1.txt	Breast tumor biospsie	Homo sapiens	total RNA	Biotin	1422	triple negative breast cancer	58.2834	0	0	0	1422	0	0
GSM1420032	GP_082	GPL570	contrib1	The arrays were normzalized using the MAS 5.0 Affymetrix software (Expression Console - Affymetrix).	GSM1420032-tbl-1.txt	Breast tumor biospsie	Homo sapiens	total RNA	Biotin	818	triple negative breast cancer	66.3682	1	0	0	783	0	0
GSM1420033	GP_083	GPL570	contrib1	The arrays were normzalized using the MAS 5.0 Affymetrix software (Expression Console - Affymetrix).	GSM1420033-tbl-1.txt	Breast tumor biospsie	Homo sapiens	total RNA	Biotin	2570	triple negative breast cancer	68.8405	0	0	0	2570	0	0
GSM1420034	GP_084	GPL570	contrib1	The arrays were normzalized using the MAS 5.0 Affymetrix software (Expression Console - Affymetrix).	GSM1420034-tbl-1.txt	Breast tumor biospsie	Homo sapiens	total RNA	Biotin	2619	triple negative breast cancer	64.4162	0	0	0	2619	0	0
GSM1420035	GP_085	GPL570	contrib1	The arrays were normzalized using the MAS 5.0 Affymetrix software (Expression Console - Affymetrix).	GSM1420035-tbl-1.txt	Breast tumor biospsie	Homo sapiens	total RNA	Biotin	986	triple negative breast cancer	46.037	1	0	0	705	0	1
GSM1420036	GP_086	GPL570	contrib1	The arrays were normzalized using the MAS 5.0 Affymetrix software (Expression Console - Affymetrix).	GSM1420036-tbl-1.txt	Breast tumor biospsie	Homo sapiens	total RNA	Biotin	2648	triple negative breast cancer	53.7522	0	0	0	2648	0	0
GSM1420037	GP_087	GPL570	contrib1	The arrays were normzalized using the MAS 5.0 Affymetrix software (Expression Console - Affymetrix).	GSM1420037-tbl-1.txt	Breast tumor biospsie	Homo sapiens	total RNA	Biotin	2717	triple negative breast cancer	29.0486	0	0	0	2717	0	0
GSM1420038	GP_088	GPL570	contrib1	The arrays were normzalized using the MAS 5.0 Affymetrix software (Expression Console - Affymetrix).	GSM1420038-tbl-1.txt	Breast tumor biospsie	Homo sapiens	total RNA	Biotin	1185	triple negative breast cancer	57.7823	1	0	0	940	0	1
GSM1420039	GP_089	GPL570	contrib1	The arrays were normzalized using the MAS 5.0 Affymetrix software (Expression Console - Affymetrix).	GSM1420039-tbl-1.txt	Breast tumor biospsie	Homo sapiens	total RNA	Biotin	619	triple negative breast cancer	66.0205	1	0	0	527	0	1
GSM1420040	GP_090	GPL570	contrib1	The arrays were normzalized using the MAS 5.0 Affymetrix software (Expression Console - Affymetrix).	GSM1420040-tbl-1.txt	Breast tumor biospsie	Homo sapiens	total RNA	Biotin	1632	triple negative breast cancer	67.4059	0	0	0	1632	0	0
GSM1420041	GP_091	GPL570	contrib1	The arrays were normzalized using the MAS 5.0 Affymetrix software (Expression Console - Affymetrix).	GSM1420041-tbl-1.txt	Breast tumor biospsie	Homo sapiens	total RNA	Biotin	1734	triple negative breast cancer	70.2642	1	0	0	925	0	1
GSM1420042	GP_092	GPL570	contrib1	The arrays were normzalized using the MAS 5.0 Affymetrix software (Expression Console - Affymetrix).	GSM1420042-tbl-1.txt	Breast tumor biospsie	Homo sapiens	total RNA	Biotin	2219	triple negative breast cancer	52.0055	0	0	0	2219	0	0
GSM1420043	GP_093	GPL570	contrib1	The arrays were normzalized using the MAS 5.0 Affymetrix software (Expression Console - Affymetrix).	GSM1420043-tbl-1.txt	Breast tumor biospsie	Homo sapiens	total RNA	Biotin	892	triple negative breast cancer	58.6749	1	0	0	875	0	1
GSM1420044	GP_094	GPL570	contrib1	The arrays were normzalized using the MAS 5.0 Affymetrix software (Expression Console - Affymetrix).	GSM1420044-tbl-1.txt	Breast tumor biospsie	Homo sapiens	total RNA	Biotin	1892	triple negative breast cancer	55.0034	0	0	0	1892	0	0
GSM1420045	GP_095	GPL570	contrib1	The arrays were normzalized using the MAS 5.0 Affymetrix software (Expression Console - Affymetrix).	GSM1420045-tbl-1.txt	Breast tumor biospsie	Homo sapiens	total RNA	Biotin	2009	triple negative breast cancer	28.4819	0	0	0	2009	0	0
GSM1420046	GP_096	GPL570	contrib1	The arrays were normzalized using the MAS 5.0 Affymetrix software (Expression Console - Affymetrix).	GSM1420046-tbl-1.txt	Breast tumor biospsie	Homo sapiens	total RNA	Biotin	2025	triple negative breast cancer	58.2396	0	0	0	2025	0	0
GSM1420047	GP_097	GPL570	contrib1	The arrays were normzalized using the MAS 5.0 Affymetrix software (Expression Console - Affymetrix).	GSM1420047-tbl-1.txt	Breast tumor biospsie	Homo sapiens	total RNA	Biotin	1664	triple negative breast cancer	54.7406	0	0	0	1664	0	0
GSM1420048	GP_098	GPL570	contrib1	The arrays were normzalized using the MAS 5.0 Affymetrix software (Expression Console - Affymetrix).	GSM1420048-tbl-1.txt	Breast tumor biospsie	Homo sapiens	total RNA	Biotin	1633	triple negative breast cancer	69.87	0	0	0	1633	0	0
GSM1420049	GP_099	GPL570	contrib1	The arrays were normzalized using the MAS 5.0 Affymetrix software (Expression Console - Affymetrix).	GSM1420049-tbl-1.txt	Breast tumor biospsie	Homo sapiens	total RNA	Biotin	1780	triple negative breast cancer	69.5113	0	0	0	1780	0	0
GSM1420050	GP_100	GPL570	contrib1	The arrays were normzalized using the MAS 5.0 Affymetrix software (Expression Console - Affymetrix).	GSM1420050-tbl-1.txt	Breast tumor biospsie	Homo sapiens	total RNA	Biotin	1639	triple negative breast cancer	44.8323	0	0	0	1639	0	0
GSM1420051	GP_101	GPL570	contrib1	The arrays were normzalized using the MAS 5.0 Affymetrix software (Expression Console - Affymetrix).	GSM1420051-tbl-1.txt	Breast tumor biospsie	Homo sapiens	total RNA	Biotin	904	triple negative breast cancer	52.3258	1	0	0	783	0	1
GSM1420052	GP_102	GPL570	contrib1	The arrays were normzalized using the MAS 5.0 Affymetrix software (Expression Console - Affymetrix).	GSM1420052-tbl-1.txt	Breast tumor biospsie	Homo sapiens	total RNA	Biotin	1647	triple negative breast cancer	49.7933	0	0	0	1647	0	0
GSM1420053	GP_103	GPL570	contrib1	The arrays were normzalized using the MAS 5.0 Affymetrix software (Expression Console - Affymetrix).	GSM1420053-tbl-1.txt	Breast tumor biospsie	Homo sapiens	total RNA	Biotin	1547	triple negative breast cancer	53.1472	0	0	0	1547	0	0
GSM1420054	GP_104	GPL570	contrib1	The arrays were normzalized using the MAS 5.0 Affymetrix software (Expression Console - Affymetrix).	GSM1420054-tbl-1.txt	Breast tumor biospsie	Homo sapiens	total RNA	Biotin	1262	triple negative breast cancer	66.308	0	0	0	1262	0	0
GSM1420055	GP_105	GPL570	contrib1	The arrays were normzalized using the MAS 5.0 Affymetrix software (Expression Console - Affymetrix).	GSM1420055-tbl-1.txt	Breast tumor biospsie	Homo sapiens	total RNA	Biotin	1430	triple negative breast cancer	43.4826	0	0	0	1430	0	0
GSM1420056	GP_106	GPL570	contrib1	The arrays were normzalized using the MAS 5.0 Affymetrix software (Expression Console - Affymetrix).	GSM1420056-tbl-1.txt	Breast tumor biospsie	Homo sapiens	total RNA	Biotin	1381	triple negative breast cancer	47.5838	1	0	0	415	0	0
GSM1420057	GP_107	GPL570	contrib1	The arrays were normzalized using the MAS 5.0 Affymetrix software (Expression Console - Affymetrix).	GSM1420057-tbl-1.txt	Breast tumor biospsie	Homo sapiens	total RNA	Biotin	1390	triple negative breast cancer	52.4134	1	0	0	1027	0	0

## Sheet:  METABRIC
Study ID	Patient ID	Sample ID	Age at Diagnosis	Type of Breast Surgery	Cancer Type	Cancer Type Detailed	Cellularity	Chemotherapy	Pam50 + Claudin-low subtype	Cohort	ER status measured by IHC	ER Status	Neoplasm Histologic Grade	HER2 status measured by SNP6	HER2 Status	Tumor Other Histologic Subtype	Hormone Therapy	Inferred Menopausal State	Integrative Cluster	Primary Tumor Laterality	Lymph nodes examined positive	Mutation Count	Nottingham prognostic index	Oncotree Code	OS.time	OS	PR Status	Radio Therapy	Relapse Free Status (Months)	Relapse Free Status	Number of Samples Per Patient	Sample Type	Sex	3-Gene classifier subtype	Tumor Size	Tumor Stage	Patient's Vital Status	Cluster
brca_metabric	MB-0062	MB-0062	52.14	MASTECTOMY	Breast Cancer	Breast Invasive Ductal Carcinoma	High	YES	Basal	1	Negative	Negative	3	NEUTRAL	Negative	Ductal/NST	NO	Post	10	Right	0	3	4.034	IDC	4619	0	Negative	YES	151.94	0:Not Recurred	1	Primary	Female	NA	17	1	Living	IS2
brca_metabric	MB-0079	MB-0079	50.42	MASTECTOMY	Breast Cancer	Breast Invasive Ductal Carcinoma	High	YES	Her2	1	Negative	Negative	3	NEUTRAL	Negative	Ductal/NST	NO	Post	10	Right	4	4	6.08	IDC	855	1	Negative	YES	26.28	1:Recurred	1	Primary	Female	NA	40	2	Died of Disease	IS2
brca_metabric	MB-0100	MB-0100	68.68	MASTECTOMY	Breast Cancer	Breast Invasive Ductal Carcinoma	Low	YES	Basal	1	Negative	Negative	3	NEUTRAL	Negative	Ductal/NST	NO	Post	10	Right	0	1	4.078	IDC	242	1	Negative	YES	7.83	1:Recurred	1	Primary	Female	ER-/HER2-	39	2	Died of Disease	IS2
brca_metabric	MB-0115	MB-0115	39.84	MASTECTOMY	Breast Cancer	Breast Invasive Ductal Carcinoma	Moderate	YES	Basal	1	Negative	Negative	3	NEUTRAL	Negative	Ductal/NST	NO	Pre	10	Left	0	5	4.05	IDC	2002	1	Negative	YES	31.74	1:Recurred	1	Primary	Female	ER-/HER2-	25	2	Died of Disease	IS2
brca_metabric	MB-0127	MB-0127	52.11	BREAST CONSERVING	Breast Cancer	Breast Invasive Ductal Carcinoma	NA	YES	Normal	1	Positve	Negative	2	NEUTRAL	Negative	Ductal/NST	YES	Post	3	Right	1	5	4.026	IDC	3962	0	Negative	YES	130.33	0:Not Recurred	1	Primary	Female	ER+/HER2- Low Prolif	13	2	Living	IS1
brca_metabric	MB-0149	MB-0149	77.13	BREAST CONSERVING	Breast Cancer	Breast Invasive Ductal Carcinoma	Low	NO	Basal	1	Negative	Negative	3	LOSS	Negative	Ductal/NST	NO	Post	10	Right	0	2	4.078	IDC	1551	1	Negative	YES	51.02	0:Not Recurred	1	Primary	Female	ER-/HER2-	39	2	Died of Other Causes	IS1
brca_metabric	MB-0157	MB-0157	71.5	BREAST CONSERVING	Breast Cancer	Breast Invasive Ductal Carcinoma	Moderate	NO	claudin-low	1	Negative	Negative	3	NEUTRAL	Negative	Ductal/NST	NO	Post	4ER-	Left	0	1	4.06	IDC	3443	0	Negative	YES	113.26	0:Not Recurred	1	Primary	Female	ER-/HER2-	30	2	Living	IS3
brca_metabric	MB-0163	MB-0163	84.73	BREAST CONSERVING	Breast Cancer	Breast Invasive Ductal Carcinoma	High	NO	Basal	1	Negative	Negative	3	NEUTRAL	Negative	Ductal/NST	NO	Post	10	NA	1	14	5.054	IDC	2943	1	Negative	NO	96.81	0:Not Recurred	1	Primary	Female	NA	27	NA	Died of Other Causes	IS1
brca_metabric	MB-0164	MB-0164	37.87	MASTECTOMY	Breast Cancer	Breast Invasive Ductal Carcinoma	High	YES	claudin-low	1	Negative	Negative	3	NEUTRAL	Negative	Ductal/NST	NO	Pre	10	Left	0	4	4.032	IDC	325	0	Negative	YES	10.69	0:Not Recurred	1	Primary	Female	ER-/HER2-	16	2	Living	IS2
brca_metabric	MB-0174	MB-0174	59.18	BREAST CONSERVING	Breast Cancer	Breast Invasive Ductal Carcinoma	Low	YES	claudin-low	1	Negative	Negative	3	NEUTRAL	Negative	Ductal/NST	NO	Post	4ER-	Left	0	2	4.048	IDC	2363	0	Negative	YES	77.73	0:Not Recurred	1	Primary	Female	ER-/HER2-	24	2	Living	IS2
brca_metabric	MB-0179	MB-0179	56.39	MASTECTOMY	Breast Cancer	Breast Invasive Ductal Carcinoma	Low	YES	claudin-low	1	Negative	Negative	3	GAIN	Negative	Ductal/NST	NO	Post	4ER-	Right	7	NA	6.068	IDC	538	1	Negative	YES	17.7	1:Recurred	1	Primary	Female	ER-/HER2-	34	3	Died of Disease	IS3
brca_metabric	MB-0188	MB-0188	82.65	MASTECTOMY	Breast Cancer	Breast Invasive Lobular Carcinoma	High	YES	Her2	1	Positve	Negative	2	NEUTRAL	Negative	Lobular	NO	Post	3	Right	2	7	4.09	ILC	939	1	Negative	YES	13.82	1:Recurred	1	Primary	Female	NA	45	2	Died of Disease	IS3
brca_metabric	MB-0191	MB-0191	81.02	BREAST CONSERVING	Breast Cancer	Breast Invasive Ductal Carcinoma	High	NO	Basal	1	Negative	Negative	3	NEUTRAL	Negative	Ductal/NST	NO	Post	10	Right	0	2	4.05	IDC	459	1	Negative	YES	15.1	0:Not Recurred	1	Primary	Female	NA	25	2	Died of Other Causes	IS2
brca_metabric	MB-0200	MB-0200	69.86	MASTECTOMY	Breast Cancer	Breast Invasive Ductal Carcinoma	Moderate	NO	Basal	1	Negative	Negative	3	NEUTRAL	Negative	Medullary	NO	Post	10	Right	0	1	4.076	IDC	3926	1	Negative	YES	129.14	1:Recurred	1	Primary	Female	NA	38	2	Died of Disease	IS1
brca_metabric	MB-0206	MB-0206	55.02	MASTECTOMY	Breast Cancer	Breast Invasive Ductal Carcinoma	High	YES	claudin-low	1	Negative	Negative	3	NEUTRAL	Negative	Medullary	NO	Post	10	Left	2	7	5.07	IDC	4235	0	Negative	YES	139.31	0:Not Recurred	1	Primary	Female	ER-/HER2-	35	2	Living	IS3
brca_metabric	MB-0211	MB-0211	42.95	MASTECTOMY	Breast Cancer	Breast Invasive Ductal Carcinoma	Moderate	NO	claudin-low	1	Positve	Negative	3	NEUTRAL	Negative	Ductal/NST	NO	Pre	9	Left	13	2	6.08	IDC	1344	1	Negative	NO	44.21	1:Recurred	1	Primary	Female	ER+/HER2- Low Prolif	40	NA	Died of Disease	IS1
brca_metabric	MB-0214	MB-0214	41.41	BREAST CONSERVING	Breast Cancer	Breast Invasive Ductal Carcinoma	High	YES	Basal	1	Positve	Negative	3	NEUTRAL	Negative	Ductal/NST	NO	Pre	10	Left	0	4	4.054	IDC	4407	0	Negative	YES	144.97	0:Not Recurred	1	Primary	Female	ER-/HER2-	27	2	Living	IS2
brca_metabric	MB-0220	MB-0220	37.24	MASTECTOMY	Breast Cancer	Breast Invasive Ductal Carcinoma	High	NO	claudin-low	1	Positve	Negative	3	GAIN	Negative	Ductal/NST	NO	Pre	4ER+	Right	6	1	6.04	IDC	1195	1	Negative	NO	39.31	1:Recurred	1	Primary	Female	HER2+	20	2	Died of Disease	IS3
brca_metabric	MB-0221	MB-0221	77.72	MASTECTOMY	Breast Cancer	Breast Invasive Ductal Carcinoma	Moderate	NO	Her2	1	Negative	Negative	3	GAIN	Negative	Ductal/NST	NO	Post	4ER-	Left	7	8	6.04	IDC	606	1	Negative	NO	19.93	1:Recurred	1	Primary	Female	ER+/HER2- High Prolif	20	2	Died of Disease	IS2
brca_metabric	MB-0238	MB-0238	52.19	MASTECTOMY	Breast Cancer	Breast Invasive Ductal Carcinoma	High	YES	claudin-low	1	Negative	Negative	3	NEUTRAL	Negative	Ductal/NST	NO	Post	10	Right	4	1	6.07	IDC	5795	0	Negative	YES	190.63	0:Not Recurred	1	Primary	Female	ER-/HER2-	35	2	Living	IS3
brca_metabric	MB-0249	MB-0249	53.45	BREAST CONSERVING	Breast Cancer	Breast Invasive Ductal Carcinoma	High	NO	Her2	1	Negative	Negative	3	GAIN	Negative	Ductal/NST	NO	Post	10	Right	0	2	4.022	IDC	5650	0	Negative	YES	185.86	0:Not Recurred	1	Primary	Female	ER-/HER2-	11	1	Living	IS1
brca_metabric	MB-0259	MB-0259	38.99	NA	Breast Cancer	Breast Invasive Ductal Carcinoma	High	YES	Basal	1	Negative	Negative	3	GAIN	Negative	Ductal/NST	NO	Pre	9	NA	9	2	6	IDC	356	1	Negative	NO	11.71	1:Recurred	1	Primary	Female	ER-/HER2-	NA	3	Died of Disease	IS1
brca_metabric	MB-0265	MB-0265	46.44	BREAST CONSERVING	Breast Cancer	Breast Invasive Ductal Carcinoma	Moderate	NO	claudin-low	1	Positve	Negative	2	NEUTRAL	Negative	Ductal/NST	YES	Pre	4ER+	Right	1	2	4.042	IDC	5674	0	Negative	YES	186.64	0:Not Recurred	1	Primary	Female	ER-/HER2-	21	2	Living	IS3
brca_metabric	MB-0269	MB-0269	45.39	MASTECTOMY	Breast Cancer	Breast Invasive Ductal Carcinoma	Low	YES	claudin-low	1	Negative	Negative	3	NEUTRAL	Negative	Ductal/NST	NO	Pre	4ER-	Right	2	1	5.052	IDC	667	0	Negative	YES	21.94	0:Not Recurred	1	Primary	Female	ER-/HER2-	26	2	Living	IS2
brca_metabric	MB-0278	MB-0278	34.3	NA	Breast Cancer	Breast Invasive Ductal Carcinoma	Moderate	YES	Basal	1	Positve	Negative	3	NEUTRAL	Negative	Ductal/NST	NO	Pre	10	NA	3	2	5.106	IDC	175	1	Negative	NO	5.76	1:Recurred	1	Primary	Female	ER-/HER2-	53	3	Died of Disease	IS1
brca_metabric	MB-0284	MB-0284	51.42	NA	Breast Sarcoma	Breast Invasive Ductal Carcinoma	Moderate	NO	claudin-low	1	NA	Negative	NA	NEUTRAL	Negative	Ductal/NST	NO	Post	10	NA	0	2	1	IDC	0	0	Negative	NO	0	0:Not Recurred	1	Primary	Female	ER-/HER2-	NA	NA	Living	IS2
brca_metabric	MB-0289	MB-0289	75.91	MASTECTOMY	Breast Cancer	Breast Invasive Ductal Carcinoma	NA	NO	claudin-low	1	Positve	Negative	3	NEUTRAL	Negative	Ductal/NST	YES	Post	4ER+	Right	0	NA	4.04	IDC	2148	1	Negative	YES	70.66	0:Not Recurred	1	Primary	Female	ER-/HER2-	20	2	Died of Other Causes	IS2
brca_metabric	MB-0292	MB-0292	80.34	MASTECTOMY	Breast Cancer	Breast Invasive Ductal Carcinoma	High	NO	Her2	1	Negative	Negative	3	NEUTRAL	Negative	Ductal/NST	NO	Post	9	Left	1	5	5.11	IDC	1483	1	Negative	NO	48.78	0:Not Recurred	1	Primary	Female	ER-/HER2-	55	2	Died of Other Causes	IS1
brca_metabric	MB-0294	MB-0294	46.17	MASTECTOMY	Breast Cancer	Breast Invasive Ductal Carcinoma	Moderate	YES	Normal	1	Positve	Negative	2	GAIN	Negative	Ductal/NST	YES	Pre	4ER+	Left	0	2	3.028	IDC	2187	0	Negative	YES	71.94	0:Not Recurred	1	Primary	Female	HER2+	14	2	Living	IS2
brca_metabric	MB-0303	MB-0303	47.71	MASTECTOMY	Breast Cancer	Breast Invasive Ductal Carcinoma	Low	NO	claudin-low	1	Negative	Negative	3	NEUTRAL	Negative	Ductal/NST	YES	Pre	10	Left	0	3	4.022	IDC	1804	0	Negative	NO	59.34	0:Not Recurred	1	Primary	Female	ER-/HER2-	11	1	Living	IS3
brca_metabric	MB-0316	MB-0316	50.82	BREAST CONSERVING	Breast Cancer	Breast Invasive Ductal Carcinoma	High	NO	Basal	1	Negative	Negative	3	NEUTRAL	Negative	Ductal/NST	NO	Post	10	Left	0	4	4.06	IDC	5487	0	Negative	YES	180.49	0:Not Recurred	1	Primary	Female	ER-/HER2-	30	2	Living	IS3
brca_metabric	MB-0318	MB-0318	58.01	MASTECTOMY	Breast Cancer	Breast	High	NO	Normal	1	Negative	Negative	NA	NEUTRAL	Negative	Other	NO	Post	4ER-	Left	0	1	1.036	BREAST	5061	0	Negative	NO	166.48	0:Not Recurred	1	Primary	Female	ER-/HER2-	18	1	Living	IS1
brca_metabric	MB-0340	MB-0340	79.97	MASTECTOMY	Breast Cancer	Breast Invasive Ductal Carcinoma	High	NO	Basal	1	Positve	Negative	3	NEUTRAL	Negative	Ductal/NST	YES	Post	10	Right	3	4	5.032	IDC	4942	0	Negative	YES	162.57	0:Not Recurred	1	Primary	Female	ER-/HER2-	16	2	Living	IS2
brca_metabric	MB-0350	MB-0350	49.05	NA	Breast Cancer	Breast Invasive Ductal Carcinoma	High	NO	Basal	1	Negative	Negative	3	NEUTRAL	Negative	Ductal/NST	NO	Pre	10	NA	0	8	5.16	IDC	1382	1	Negative	NO	45.46	1:Recurred	1	Primary	Female	NA	80	2	Died of Disease	IS1
brca_metabric	MB-0352	MB-0352	61.32	MASTECTOMY	Breast Cancer	Breast Invasive Ductal Carcinoma	Moderate	YES	claudin-low	1	Positve	Negative	3	NEUTRAL	Negative	Ductal/NST	YES	Post	4ER+	Left	0	5	4.026	IDC	1656	1	Negative	YES	45.79	1:Recurred	1	Primary	Female	ER-/HER2-	13	1	Died of Disease	IS3
brca_metabric	MB-0354	MB-0354	73.01	MASTECTOMY	Breast Cancer	Breast Invasive Ductal Carcinoma	High	NO	claudin-low	1	Negative	Negative	3	NEUTRAL	Negative	Ductal/NST	NO	Post	4ER-	Left	3	6	5.034	IDC	348	1	Negative	NO	11.45	1:Recurred	1	Primary	Female	ER-/HER2-	17	2	Died of Disease	IS3
brca_metabric	MB-0372	MB-0372	39.86	BREAST CONSERVING	Breast Cancer	Breast Invasive Ductal Carcinoma	High	YES	Basal	1	Negative	Negative	3	NEUTRAL	Negative	Ductal/NST	YES	Pre	10	Right	0	1	4.036	IDC	1883	1	Negative	YES	46.64	1:Recurred	1	Primary	Female	ER-/HER2-	18	1	Died of Disease	IS2
brca_metabric	MB-0396	MB-0396	56.45	BREAST CONSERVING	Breast Cancer	Breast Invasive Ductal Carcinoma	High	YES	Basal	1	Negative	Negative	3	NEUTRAL	Negative	Ductal/NST	NO	Post	10	Left	0	6	4.054	IDC	1820	0	Negative	YES	59.87	0:Not Recurred	1	Primary	Female	ER-/HER2-	27	2	Living	IS2
brca_metabric	MB-0399	MB-0399	68.47	MASTECTOMY	Breast Cancer	Breast Invasive Ductal Carcinoma	Low	YES	Her2	1	Negative	Negative	3	NEUTRAL	Negative	Ductal/NST	NO	Post	4ER-	Left	11	2	6.09	IDC	4113	1	Negative	YES	66.78	1:Recurred	1	Primary	Female	ER-/HER2-	45	3	Died of Other Causes	IS1
brca_metabric	MB-0400	MB-0400	55.28	BREAST CONSERVING	Breast Cancer	Breast Invasive Ductal Carcinoma	Moderate	YES	claudin-low	1	Negative	Negative	3	NEUTRAL	Negative	Ductal/NST	NO	Post	10	Right	0	2	4.032	IDC	674	1	Negative	NO	18.78	1:Recurred	1	Primary	Female	ER-/HER2-	16	1	Died of Disease	IS2
brca_metabric	MB-0401	MB-0401	48.58	BREAST CONSERVING	Breast Cancer	Breast Invasive Ductal Carcinoma	High	YES	claudin-low	1	Negative	Negative	3	NEUTRAL	Negative	Ductal/NST	NO	Pre	10	Right	0	2	4.04	IDC	788	1	Negative	YES	20.39	1:Recurred	1	Primary	Female	ER-/HER2-	20	1	Died of Disease	IS2
brca_metabric	MB-0414	MB-0414	72.16	BREAST CONSERVING	Breast Cancer	Breast Invasive Ductal Carcinoma	Low	NO	claudin-low	1	Negative	Negative	3	LOSS	Negative	Ductal/NST	NO	Post	10	Left	0	7	4.042	IDC	2299	0	Negative	YES	75.63	0:Not Recurred	1	Primary	Female	ER-/HER2-	21	2	Living	IS3
brca_metabric	MB-0420	MB-0420	34.92	BREAST CONSERVING	Breast Cancer	Breast Invasive Ductal Carcinoma	High	YES	claudin-low	1	Negative	Negative	3	NEUTRAL	Negative	Ductal/NST	NO	Pre	10	Left	0	3	4.032	IDC	2302	0	Negative	YES	75.72	0:Not Recurred	1	Primary	Female	ER-/HER2-	16	1	Living	IS1
brca_metabric	MB-0424	MB-0424	44.02	MASTECTOMY	Breast Cancer	Breast Invasive Ductal Carcinoma	Moderate	YES	claudin-low	1	Negative	Negative	3	NEUTRAL	Negative	Medullary	NO	Pre	4ER-	Left	22	NA	6.12	IDC	295	1	Negative	YES	9.7	1:Recurred	1	Primary	Female	ER-/HER2-	60	3	Died of Disease	IS2
brca_metabric	MB-0436	MB-0436	88.29	BREAST CONSERVING	Breast Cancer	Breast Invasive Ductal Carcinoma	Moderate	NO	Her2	1	Negative	Negative	3	NEUTRAL	Negative	Ductal/NST	NO	Post	4ER-	Left	0	2	4.026	IDC	2265	1	Negative	YES	74.51	0:Not Recurred	1	Primary	Female	ER-/HER2-	13	1	Died of Other Causes	IS1
brca_metabric	MB-0446	MB-0446	56.96	MASTECTOMY	Breast Cancer	Breast Invasive Ductal Carcinoma	Moderate	YES	claudin-low	1	Negative	Negative	3	NEUTRAL	Negative	Ductal/NST	NO	Post	10	Right	0	4	4.048	IDC	2168	0	Negative	NO	71.32	0:Not Recurred	1	Primary	Female	ER-/HER2-	24	2	Living	IS2
brca_metabric	MB-0453	MB-0453	61.11	MASTECTOMY	Breast Cancer	Breast Invasive Ductal Carcinoma	Moderate	YES	Her2	1	Positve	Negative	3	LOSS	Negative	Ductal/NST	YES	Post	2	Right	6	4	6.2	IDC	1294	1	Negative	YES	16.12	1:Recurred	1	Primary	Female	ER+/HER2- High Prolif	100	3	Died of Disease	IS1
brca_metabric	MB-0464	MB-0464	58.98	MASTECTOMY	Breast Cancer	Breast Invasive Ductal Carcinoma	Low	YES	Basal	1	Negative	Negative	3	LOSS	Negative	Ductal/NST	NO	Post	9	Right	17	2	6.026	IDC	1179	1	Negative	YES	19.28	1:Recurred	1	Primary	Female	ER-/HER2-	13	3	Died of Disease	IS2
brca_metabric	MB-0470	MB-0470	61.78	BREAST CONSERVING	Breast Cancer	Breast Invasive Lobular Carcinoma	NA	NO	claudin-low	1	Positve	Negative	1	LOSS	Negative	Lobular	YES	Post	4ER+	Left	0	4	2.03	ILC	2647	0	Negative	YES	87.07	0:Not Recurred	1	Primary	Female	NA	15	1	Living	IS1
brca_metabric	MB-0481	MB-0481	54.22	BREAST CONSERVING	Breast Cancer	Breast Invasive Ductal Carcinoma	High	YES	Basal	1	Negative	Negative	3	NEUTRAL	Negative	Ductal/NST	NO	Post	10	Left	0	2	4.038	IDC	1092	1	Negative	YES	33.42	1:Recurred	1	Primary	Female	ER-/HER2-	19	1	Died of Disease	IS2
brca_metabric	MB-0489	MB-0489	41.46	MASTECTOMY	Breast Cancer	Breast Invasive Ductal Carcinoma	Low	YES	claudin-low	1	Negative	Negative	3	GAIN	Negative	Ductal/NST	YES	Pre	4ER-	Right	0	1	4.02	IDC	2717	0	Negative	NO	89.38	0:Not Recurred	1	Primary	Female	ER-/HER2-	10	1	Living	IS3
brca_metabric	MB-0494	MB-0494	77.22	MASTECTOMY	Breast Cancer	Breast Invasive Ductal Carcinoma	Moderate	YES	claudin-low	1	Negative	Negative	3	NEUTRAL	Negative	Ductal/NST	NO	Post	4ER-	Left	21	2	6.08	IDC	1099	1	Negative	YES	19.57	1:Recurred	1	Primary	Female	ER-/HER2-	40	3	Died of Disease	IS2
brca_metabric	MB-0495	MB-0495	63.19	MASTECTOMY	Breast Cancer	Breast Invasive Ductal Carcinoma	Low	YES	claudin-low	1	Positve	Negative	3	NEUTRAL	Negative	Ductal/NST	YES	Post	4ER+	Right	7	2	6.038	IDC	2154	1	Negative	YES	44.08	1:Recurred	1	Primary	Female	ER-/HER2-	19	2	Died of Disease	IS1
brca_metabric	MB-0500	MB-0500	36.56	BREAST CONSERVING	Breast Cancer	Breast Invasive Ductal Carcinoma	High	YES	Basal	1	Positve	Negative	3	NEUTRAL	Negative	Ductal/NST	NO	Pre	10	Right	0	1	4.044	IDC	2024	0	Negative	YES	66.58	0:Not Recurred	1	Primary	Female	ER-/HER2-	22	2	Living	IS1
brca_metabric	MB-0502	MB-0502	56.41	BREAST CONSERVING	Breast Cancer	Breast Invasive Ductal Carcinoma	Low	YES	claudin-low	1	Positve	Negative	3	NEUTRAL	Negative	Ductal/NST	YES	Post	4ER+	Left	5	NA	6.06	IDC	2463	0	Negative	YES	81.02	0:Not Recurred	1	Primary	Female	ER-/HER2-	30	2	Living	IS3
brca_metabric	MB-0516	MB-0516	62.81	BREAST CONSERVING	Breast Cancer	Breast Invasive Ductal Carcinoma	High	YES	Basal	1	Negative	Negative	3	NEUTRAL	Negative	Ductal/NST	NO	Post	10	Right	0	3	4.03	IDC	3434	0	Negative	YES	112.96	0:Not Recurred	1	Primary	Female	ER-/HER2-	15	1	Living	IS1
brca_metabric	MB-0525	MB-0525	48.47	BREAST CONSERVING	Breast Cancer	Breast Invasive Ductal Carcinoma	High	YES	Basal	1	Negative	Negative	3	NEUTRAL	Negative	Ductal/NST	NO	Pre	4ER-	Right	0	6	4.05	IDC	1976	0	Negative	YES	65	0:Not Recurred	1	Primary	Female	ER-/HER2-	25	2	Living	IS1
brca_metabric	MB-0540	MB-0540	66.11	BREAST CONSERVING	Breast Cancer	Breast Mixed Ductal and Lobular Carcinoma	High	NO	claudin-low	1	Positve	Negative	1	NEUTRAL	Negative	Mixed	YES	Post	4ER+	Left	0	NA	2.024	MDLC	5836	0	Negative	YES	191.97	0:Not Recurred	1	Primary	Female	ER-/HER2-	12	1	Living	IS3
brca_metabric	MB-0558	MB-0558	69.88	MASTECTOMY	Breast Cancer	Breast Invasive Ductal Carcinoma	NA	NO	claudin-low	1	Negative	Negative	3	GAIN	Negative	Ductal/NST	NO	Post	10	Right	0	8	4.056	IDC	2935	1	Negative	NO	96.55	0:Not Recurred	1	Primary	Female	ER-/HER2-	28	2	Died of Other Causes	IS2
brca_metabric	MB-0581	MB-0581	96.29	MASTECTOMY	Breast Cancer	Breast Invasive Ductal Carcinoma	Moderate	NO	Basal	1	Negative	Negative	3	NEUTRAL	Negative	Ductal/NST	NO	Post	7	Right	14	5	6.052	IDC	236	1	Negative	YES	7.5	1:Recurred	1	Primary	Female	ER-/HER2-	26	2	Died of Disease	IS1
brca_metabric	MB-0582	MB-0582	84.76	MASTECTOMY	Breast Cancer	Breast Invasive Lobular Carcinoma	High	NO	Basal	1	Negative	Negative	3	NEUTRAL	Negative	Lobular	NO	Post	10	Right	0	6	4.06	ILC	466	1	Negative	NO	15.33	0:Not Recurred	1	Primary	Female	ER-/HER2-	30	2	Died of Other Causes	IS1
brca_metabric	MB-0588	MB-0588	76.35	MASTECTOMY	Breast Cancer	Breast Invasive Ductal Carcinoma	High	NO	Normal	1	Negative	Negative	2	NEUTRAL	Negative	Ductal/NST	NO	Post	4ER-	Right	0	2	3.044	IDC	3592	0	Negative	NO	118.16	0:Not Recurred	1	Primary	Female	ER+/HER2- Low Prolif	22	2	Living	IS2
brca_metabric	MB-0608	MB-0608	76.81	MASTECTOMY	Breast Cancer	Breast Invasive Ductal Carcinoma	High	NO	claudin-low	1	Negative	Negative	3	NEUTRAL	Negative	Medullary	NO	Post	10	Right	5	10	6.05	IDC	1919	1	Negative	YES	63.13	0:Not Recurred	1	Primary	Female	ER-/HER2-	25	2	Died of Other Causes	IS3
brca_metabric	MB-0613	MB-0613	60.2	MASTECTOMY	Breast Cancer	Breast	Moderate	YES	claudin-low	1	Negative	Negative	2	NEUTRAL	Negative	Other	NO	Post	4ER-	Right	0	3	3.12	BREAST	1464	0	Negative	YES	48.16	0:Not Recurred	1	Primary	Female	ER-/HER2-	60	3	Living	IS2
brca_metabric	MB-0617	MB-0617	72.14	MASTECTOMY	Breast Cancer	Breast Invasive Mixed Mucinous Carcinoma	Low	NO	claudin-low	1	Positve	Negative	1	NEUTRAL	Negative	Mucinous	YES	Post	4ER+	Right	0	NA	2.08	IMMC	2789	1	Negative	NO	91.74	0:Not Recurred	1	Primary	Female	ER-/HER2-	40	2	Died of Other Causes	IS2
brca_metabric	MB-0627	MB-0627	54.1	MASTECTOMY	Breast Cancer	Breast Invasive Ductal Carcinoma	Moderate	NO	claudin-low	1	Negative	Negative	3	NEUTRAL	Negative	Ductal/NST	NO	Post	4ER-	Right	0	3	5.04	IDC	23	0	Negative	NO	0.76	0:Not Recurred	1	Primary	Female	ER-/HER2-	20	NA	Living	IS3
brca_metabric	MB-0634	MB-0634	55.99	MASTECTOMY	Breast Cancer	Breast Invasive Lobular Carcinoma	Moderate	NO	claudin-low	1	Positve	Negative	2	NEUTRAL	Negative	Lobular	NO	Post	4ER+	Right	0	NA	4.01	ILC	533	0	Negative	NO	17.53	0:Not Recurred	1	Primary	Female	NA	5	NA	Living	IS3
brca_metabric	MB-0639	MB-0639	50.39	BREAST CONSERVING	Breast Cancer	Breast Invasive Ductal Carcinoma	High	YES	Basal	1	Negative	Negative	3	NEUTRAL	Negative	Ductal/NST	NO	Post	10	Left	0	3	4.036	IDC	2262	0	Negative	YES	74.41	0:Not Recurred	1	Primary	Female	NA	18	1	Living	IS1
brca_metabric	MB-0653	MB-0653	69.95	BREAST CONSERVING	Breast Cancer	Breast Invasive Lobular Carcinoma	Moderate	NO	Her2	1	Positve	Negative	3	NEUTRAL	Negative	Lobular	YES	Post	9	Left	2	22	5.056	ILC	744	1	Negative	YES	24.47	1:Recurred	1	Primary	Female	ER+/HER2- High Prolif	28	2	Died of Disease	IS2
brca_metabric	MB-0658	MB-0658	60.89	BREAST CONSERVING	Breast Cancer	Breast Invasive Ductal Carcinoma	High	YES	claudin-low	1	Negative	Negative	3	LOSS	Negative	Ductal/NST	YES	Post	10	Left	2	3	5.05	IDC	2918	0	Negative	YES	95.99	0:Not Recurred	1	Primary	Female	ER-/HER2-	25	2	Living	IS3
brca_metabric	MB-0659	MB-0659	82.87	BREAST CONSERVING	Breast Cancer	Breast	Moderate	NO	Normal	1	Negative	Negative	2	NEUTRAL	Negative	Other	NO	Post	4ER-	Left	0	2	3.09	BREAST	700	1	Negative	YES	23.03	1:Recurred	1	Primary	Female	ER-/HER2-	45	NA	Died of Disease	IS1
brca_metabric	MB-0660	MB-0660	52.43	MASTECTOMY	Breast Cancer	Breast Invasive Ductal Carcinoma	High	YES	Her2	1	Positve	Negative	3	GAIN	Negative	Ductal/NST	YES	Post	10	Right	22	5	6.32	IDC	568	1	Negative	YES	13.26	1:Recurred	1	Primary	Female	ER+/HER2- High Prolif	160	1	Died of Disease	IS1
brca_metabric	MB-0664	MB-0664	78.27	MASTECTOMY	Breast Cancer	Breast Invasive Ductal Carcinoma	High	YES	Basal	1	Negative	Negative	3	NEUTRAL	Negative	Ductal/NST	NO	Post	10	Left	10	7	6.168	IDC	332	1	Negative	YES	10.92	1:Recurred	1	Primary	Female	ER-/HER2-	84	3	Died of Disease	IS1
brca_metabric	MB-0869	MB-0869	58.83	BREAST CONSERVING	Breast Cancer	Breast Invasive Ductal Carcinoma	High	YES	Basal	1	Negative	Negative	3	NEUTRAL	Negative	Ductal/NST	YES	Post	10	Right	0	2	4.058	IDC	3372	1	Negative	YES	110.92	0:Not Recurred	1	Primary	Female	ER-/HER2-	29	2	Died of Other Causes	IS2
brca_metabric	MB-0874	MB-0874	59.22	MASTECTOMY	Breast Cancer	Breast Invasive Ductal Carcinoma	High	YES	Basal	1	Negative	Negative	3	NEUTRAL	Negative	Ductal/NST	NO	Post	10	Left	0	2	4.078	IDC	498	1	Negative	YES	13.75	1:Recurred	1	Primary	Female	ER-/HER2-	39	2	Died of Disease	IS2
brca_metabric	MB-0893	MB-0893	57.41	MASTECTOMY	Breast Cancer	Breast Invasive Ductal Carcinoma	Moderate	YES	claudin-low	1	Positve	Negative	3	NEUTRAL	Negative	Ductal/NST	YES	Post	4ER+	Left	3	NA	5.056	IDC	5269	0	Negative	YES	173.32	0:Not Recurred	1	Primary	Female	ER-/HER2-	28	2	Living	IS3
brca_metabric	MB-0901	MB-0901	68.19	BREAST CONSERVING	Breast Cancer	Breast Invasive Ductal Carcinoma	High	YES	Basal	1	Negative	Negative	3	NEUTRAL	Negative	Ductal/NST	NO	Post	10	Left	3	3	5.066	IDC	4085	0	Negative	YES	134.38	0:Not Recurred	1	Primary	Female	NA	33	2	Living	IS2
brca_metabric	MB-0906	MB-0906	70.6	MASTECTOMY	Breast Cancer	Breast Mixed Ductal and Lobular Carcinoma	High	NO	claudin-low	1	Negative	Negative	3	NEUTRAL	Negative	Mixed	YES	Post	4ER-	Right	0	5	4.056	MDLC	1916	1	Negative	YES	47.63	1:Recurred	1	Primary	Female	ER-/HER2-	28	2	Died of Other Causes	IS3
brca_metabric	MB-2556	MB-2556	62.59	MASTECTOMY	Breast Cancer	Breast Invasive Lobular Carcinoma	Moderate	NO	claudin-low	2	Positve	Negative	2	NEUTRAL	Negative	Lobular	YES	Post	4ER+	Left	1	1	4.04	ILC	6627	1	Negative	NO	217.99	0:Not Recurred	1	Primary	Female	ER-/HER2-	20	2	Died of Other Causes	IS2
brca_metabric	MB-2643	MB-2643	34.2	BREAST CONSERVING	Breast Cancer	Breast Invasive Ductal Carcinoma	Low	NO	claudin-low	2	NA	Negative	2	NEUTRAL	Negative	Ductal/NST	NO	Pre	4ER-	Right	0	2	3.006	IDC	1589	1	Negative	YES	33.98	1:Recurred	1	Primary	Female	NA	3	1	Died of Disease	IS2
brca_metabric	MB-2718	MB-2718	47.94	MASTECTOMY	Breast Cancer	Breast Mixed Ductal and Lobular Carcinoma	High	YES	Basal	2	Negative	Negative	2	NEUTRAL	Negative	Mixed	NO	Pre	10	Left	1	3	4.04	MDLC	8348	0	Negative	NO	274.61	0:Not Recurred	1	Primary	Female	NA	20	2	Living	IS3
brca_metabric	MB-2724	MB-2724	60.59	BREAST CONSERVING	Breast Cancer	Breast Invasive Ductal Carcinoma	NA	NO	claudin-low	2	Negative	Negative	3	NEUTRAL	Negative	Ductal/NST	NO	Post	4ER-	Left	0	3	4.016	IDC	3242	1	Negative	NO	102.76	1:Recurred	1	Primary	Female	NA	8	1	Died of Disease	IS3
brca_metabric	MB-2753	MB-2753	30.95	BREAST CONSERVING	Breast Cancer	Breast Invasive Ductal Carcinoma	High	YES	Basal	2	Negative	Negative	3	GAIN	Negative	Ductal/NST	NO	Pre	10	Left	1	6	5.074	IDC	8232	0	Negative	YES	270.79	0:Not Recurred	1	Primary	Female	ER-/HER2-	37	2	Living	IS2
brca_metabric	MB-2754	MB-2754	66.11	MASTECTOMY	Breast Cancer	Breast Invasive Lobular Carcinoma	Moderate	NO	Normal	2	Negative	Negative	2	NEUTRAL	Negative	Lobular	YES	Post	3	Left	0	2	3.07	ILC	6106	1	Negative	NO	170.23	1:Recurred	1	Primary	Female	ER+/HER2- Low Prolif	35	1	Died of Disease	IS1
brca_metabric	MB-2771	MB-2771	56.79	BREAST CONSERVING	Breast Cancer	Breast Invasive Ductal Carcinoma	Low	NO	Basal	2	Positve	Negative	3	LOSS	Negative	Ductal/NST	YES	Post	10	Left	0	7	4.032	IDC	1345	1	Negative	YES	40.49	1:Recurred	1	Primary	Female	NA	16	1	Died of Disease	IS1
brca_metabric	MB-2827	MB-2827	36.5	MASTECTOMY	Breast Cancer	Breast Invasive Ductal Carcinoma	Moderate	YES	Basal	2	Negative	Negative	3	NEUTRAL	Negative	Ductal/NST	NO	Pre	10	Right	1	4	5.022	IDC	7070	0	Negative	YES	232.57	0:Not Recurred	1	Primary	Female	ER-/HER2-	11	2	Living	IS3
brca_metabric	MB-2833	MB-2833	42.9	MASTECTOMY	Breast Cancer	Breast Invasive Ductal Carcinoma	High	YES	claudin-low	2	Negative	Negative	3	NEUTRAL	Negative	Medullary	NO	Pre	10	Right	2	5	5.046	IDC	7793	0	Negative	YES	256.35	0:Not Recurred	1	Primary	Female	NA	23	2	Living	IS3
brca_metabric	MB-2834	MB-2834	56.85	BREAST CONSERVING	Breast Cancer	Breast Invasive Ductal Carcinoma	High	NO	Her2	2	Positve	Negative	2	NEUTRAL	Negative	Ductal/NST	NO	Post	3	Left	1	8	4.018	IDC	4615	1	Negative	YES	151.81	0:Not Recurred	1	Primary	Female	ER-/HER2-	9	1	Died of Other Causes	IS2
brca_metabric	MB-2842	MB-2842	58.48	MASTECTOMY	Breast Cancer	Breast Invasive Ductal Carcinoma	High	YES	Basal	2	Negative	Negative	3	NEUTRAL	Negative	Ductal/NST	NO	Post	9	Right	1	11	5.054	IDC	592	1	Negative	YES	18.91	1:Recurred	1	Primary	Female	ER-/HER2-	27	2	Died of Disease	IS2
brca_metabric	MB-2849	MB-2849	60.65	MASTECTOMY	Breast Cancer	Breast Invasive Ductal Carcinoma	Moderate	NO	Basal	2	Negative	Negative	3	NEUTRAL	Negative	Ductal/NST	YES	Post	9	Right	0	4	4.052	IDC	1296	1	Negative	YES	21.02	1:Recurred	1	Primary	Female	ER-/HER2-	26	1	Died of Disease	IS3
brca_metabric	MB-2850	MB-2850	31.48	MASTECTOMY	Breast Cancer	Breast Invasive Ductal Carcinoma	Moderate	YES	claudin-low	2	Negative	Negative	3	NEUTRAL	Negative	Ductal/NST	NO	Pre	10	Right	11	5	6.062	IDC	283	1	Negative	YES	8.32	1:Recurred	1	Primary	Female	NA	31	3	Died of Disease	IS3
brca_metabric	MB-2857	MB-2857	45.3	MASTECTOMY	Breast Cancer	Breast Invasive Ductal Carcinoma	Moderate	YES	claudin-low	2	Negative	Negative	3	NEUTRAL	Negative	Ductal/NST	NO	Pre	10	Left	1	5	5.044	IDC	7520	0	Negative	YES	247.37	0:Not Recurred	1	Primary	Female	ER-/HER2-	22	2	Living	IS3
brca_metabric	MB-2904	MB-2904	34.83	MASTECTOMY	Breast Cancer	Breast Invasive Ductal Carcinoma	High	YES	claudin-low	2	Negative	Negative	3	NEUTRAL	Negative	Ductal/NST	NO	Pre	10	Left	1	6	5.05	IDC	3768	1	Negative	YES	102.66	1:Recurred	1	Primary	Female	NA	25	2	Died of Disease	IS3
brca_metabric	MB-2912	MB-2912	59.6	BREAST CONSERVING	Breast Cancer	Breast Invasive Ductal Carcinoma	High	YES	Basal	2	Negative	Negative	3	NEUTRAL	Negative	Ductal/NST	NO	Post	10	Right	5	5	6.04	IDC	8022	0	Negative	YES	263.88	0:Not Recurred	1	Primary	Female	ER-/HER2-	20	3	Living	IS3
brca_metabric	MB-2917	MB-2917	33.9	MASTECTOMY	Breast Cancer	Breast Invasive Ductal Carcinoma	High	YES	Basal	2	Negative	Negative	3	NEUTRAL	Negative	Ductal/NST	NO	Pre	10	Left	2	4	5.06	IDC	958	1	Negative	YES	31.51	1:Recurred	1	Primary	Female	ER-/HER2-	30	2	Died of Disease	IS2
brca_metabric	MB-2922	MB-2922	45.74	MASTECTOMY	Breast Cancer	Breast Invasive Ductal Carcinoma	High	YES	Her2	2	Negative	Negative	3	GAIN	Negative	Ductal/NST	NO	Pre	1	Right	8	8	6.05	IDC	432	1	Negative	YES	14.01	1:Recurred	1	Primary	Female	ER+/HER2- High Prolif	25	3	Died of Disease	IS2
brca_metabric	MB-2929	MB-2929	53.31	MASTECTOMY	Breast Cancer	Breast Invasive Ductal Carcinoma	NA	YES	Her2	2	Negative	Negative	2	NEUTRAL	Negative	Ductal/NST	NO	Post	4ER-	Left	1	6	4.04	IDC	7886	1	Negative	YES	259.41	0:Not Recurred	1	Primary	Female	ER-/HER2-	20	2	Died of Other Causes	IS2
brca_metabric	MB-2957	MB-2957	31.02	MASTECTOMY	Breast Cancer	Breast Invasive Ductal Carcinoma	High	YES	claudin-low	2	Negative	Negative	3	NEUTRAL	Negative	Ductal/NST	NO	Pre	10	Left	2	4	5.06	IDC	7864	0	Negative	YES	258.68	0:Not Recurred	1	Primary	Female	ER-/HER2-	30	2	Living	IS2
brca_metabric	MB-2963	MB-2963	53.99	BREAST CONSERVING	Breast Cancer	Breast Mixed Ductal and Lobular Carcinoma	Moderate	NO	claudin-low	2	Positve	Negative	2	NEUTRAL	Negative	Mixed	YES	Post	4ER+	Left	4	5	5.02	MDLC	6835	1	Negative	YES	184.34	1:Recurred	1	Primary	Female	ER-/HER2-	10	3	Died of Disease	IS3
brca_metabric	MB-2993	MB-2993	63.65	MASTECTOMY	Breast Cancer	Breast Invasive Ductal Carcinoma	Low	NO	claudin-low	2	Negative	Negative	3	NEUTRAL	Negative	Ductal/NST	YES	Post	10	Right	0	4	4.04	IDC	5611	0	Negative	YES	184.57	0:Not Recurred	1	Primary	Female	ER-/HER2-	20	1	Living	IS2
brca_metabric	MB-3001	MB-3001	50.45	MASTECTOMY	Breast Cancer	Breast Invasive Ductal Carcinoma	High	YES	claudin-low	2	Negative	Negative	3	LOSS	Negative	Ductal/NST	NO	Post	10	Left	1	7	5.024	IDC	7897	0	Negative	YES	259.77	0:Not Recurred	1	Primary	Female	NA	12	2	Living	IS2
brca_metabric	MB-3014	MB-3014	39.7	BREAST CONSERVING	Breast Cancer	Breast Invasive Ductal Carcinoma	High	YES	Basal	2	Negative	Negative	3	NEUTRAL	Negative	Ductal/NST	NO	Pre	1	Left	1	5	5.03	IDC	7879	0	Negative	YES	259.18	0:Not Recurred	1	Primary	Female	ER-/HER2-	15	2	Living	IS2
brca_metabric	MB-3046	MB-3046	67.2	MASTECTOMY	Breast Cancer	Breast Invasive Ductal Carcinoma	Moderate	NO	Basal	2	Negative	Negative	3	NEUTRAL	Negative	Ductal/NST	YES	Post	10	Left	0	5	4.07	IDC	2215	1	Negative	NO	72.86	0:Not Recurred	1	Primary	Female	ER-/HER2-	35	1	Died of Other Causes	IS1
brca_metabric	MB-3057	MB-3057	55.3	MASTECTOMY	Breast Cancer	Breast Invasive Ductal Carcinoma	High	YES	Basal	2	Negative	Negative	3	NEUTRAL	Negative	Ductal/NST	NO	Post	10	Right	1	5	5.086	IDC	961	1	Negative	YES	27.11	1:Recurred	1	Primary	Female	ER-/HER2-	43	2	Died of Disease	IS2
brca_metabric	MB-3058	MB-3058	47.74	MASTECTOMY	Breast Cancer	Breast Invasive Ductal Carcinoma	Moderate	YES	Basal	2	Negative	Negative	3	NEUTRAL	Negative	Ductal/NST	NO	Pre	4ER-	Right	2	8	5.08	IDC	7628	0	Negative	YES	250.92	0:Not Recurred	1	Primary	Female	ER-/HER2-	40	2	Living	IS2
brca_metabric	MB-3062	MB-3062	62.87	BREAST CONSERVING	Breast Cancer	Breast Invasive Ductal Carcinoma	NA	NO	claudin-low	2	Negative	Negative	3	NEUTRAL	Negative	Ductal/NST	NO	Post	10	Left	0	5	4.034	IDC	4391	0	Negative	YES	144.44	0:Not Recurred	1	Primary	Female	ER-/HER2-	17	1	Living	IS3
brca_metabric	MB-3063	MB-3063	43.51	BREAST CONSERVING	Breast Cancer	Breast Invasive Ductal Carcinoma	High	YES	Basal	2	Negative	Negative	3	NEUTRAL	Negative	Ductal/NST	NO	Pre	10	Right	6	13	6.04	IDC	857	1	Negative	YES	20.95	1:Recurred	1	Primary	Female	ER-/HER2-	20	3	Died of Disease	IS2
brca_metabric	MB-3067	MB-3067	60.29	MASTECTOMY	Breast Cancer	Breast Invasive Ductal Carcinoma	High	YES	claudin-low	2	Negative	Negative	3	NEUTRAL	Negative	Medullary	NO	Post	9	Right	2	5	5.036	IDC	7786	0	Negative	YES	256.12	0:Not Recurred	1	Primary	Female	ER-/HER2-	18	2	Living	IS3
brca_metabric	MB-3123	MB-3123	50.26	MASTECTOMY	Breast Cancer	Breast Invasive Ductal Carcinoma	Moderate	YES	Basal	2	Negative	Negative	3	GAIN	Negative	Ductal/NST	NO	Post	9	Right	4	5	6.044	IDC	5023	0	Negative	YES	165.23	0:Not Recurred	1	Primary	Female	ER-/HER2-	22	3	Living	IS2
brca_metabric	MB-3153	MB-3153	42.17	MASTECTOMY	Breast Cancer	Breast Invasive Ductal Carcinoma	NA	YES	Basal	2	Negative	Negative	3	NEUTRAL	Negative	Ductal/NST	NO	Pre	10	Right	1	4	5.032	IDC	6838	0	Negative	YES	224.93	0:Not Recurred	1	Primary	Female	ER-/HER2-	16	2	Living	IS2
brca_metabric	MB-3211	MB-3211	58.31	BREAST CONSERVING	Breast Cancer	Breast Invasive Ductal Carcinoma	High	NO	Basal	2	Negative	Negative	3	NEUTRAL	Negative	Ductal/NST	YES	Post	10	Right	0	9	4.026	IDC	4365	0	Negative	YES	143.59	0:Not Recurred	1	Primary	Female	ER-/HER2-	13	1	Living	IS2
brca_metabric	MB-3218	MB-3218	44.94	MASTECTOMY	Breast Cancer	Breast Invasive Ductal Carcinoma	High	YES	Basal	2	Negative	Negative	3	NEUTRAL	Negative	Ductal/NST	NO	Pre	10	Left	1	3	5.034	IDC	7463	0	Negative	YES	245.49	0:Not Recurred	1	Primary	Female	NA	17	2	Living	IS3
brca_metabric	MB-3271	MB-3271	59.43	BREAST CONSERVING	Breast Cancer	Breast Invasive Ductal Carcinoma	High	NO	claudin-low	2	Negative	Negative	3	NEUTRAL	Negative	Ductal/NST	YES	Post	10	Left	0	6	4.04	IDC	1964	1	Negative	YES	30.95	1:Recurred	1	Primary	Female	ER-/HER2-	20	1	Died of Other Causes	IS3
brca_metabric	MB-3277	MB-3277	29.92	MASTECTOMY	Breast Cancer	Breast Invasive Ductal Carcinoma	High	YES	Basal	2	Negative	Negative	3	NEUTRAL	Negative	Ductal/NST	NO	Pre	1	Left	3	6	5.06	IDC	988	1	Negative	YES	22.11	1:Recurred	1	Primary	Female	ER-/HER2-	30	2	Died of Disease	IS2
brca_metabric	MB-3292	MB-3292	60.04	BREAST CONSERVING	Breast Cancer	Breast Invasive Ductal Carcinoma	Moderate	NO	claudin-low	2	Negative	Negative	3	NEUTRAL	Negative	Ductal/NST	YES	Post	10	Left	0	5	4.036	IDC	6533	0	Negative	NO	214.9	0:Not Recurred	1	Primary	Female	ER-/HER2-	18	1	Living	IS3
brca_metabric	MB-3297	MB-3297	42.72	MASTECTOMY	Breast Cancer	Breast Invasive Ductal Carcinoma	Low	YES	Basal	2	Negative	Negative	3	NEUTRAL	Negative	Ductal/NST	NO	Pre	10	Left	1	14	5.05	IDC	7082	0	Negative	YES	232.96	0:Not Recurred	1	Primary	Female	ER-/HER2-	25	2	Living	IS2
brca_metabric	MB-3383	MB-3383	38.49	MASTECTOMY	Breast Cancer	Breast Invasive Ductal Carcinoma	Moderate	YES	claudin-low	2	Negative	Negative	3	NEUTRAL	Negative	Ductal/NST	NO	Pre	10	Left	8	8	6.056	IDC	696	1	Negative	YES	18.72	1:Recurred	1	Primary	Female	NA	28	3	Died of Disease	IS1
brca_metabric	MB-3395	MB-3395	52.45	MASTECTOMY	Breast Cancer	Breast Invasive Ductal Carcinoma	High	NO	claudin-low	2	Negative	Negative	3	NEUTRAL	Negative	Ductal/NST	YES	Post	10	Left	0	6	4.03	IDC	7313	0	Negative	NO	240.56	0:Not Recurred	1	Primary	Female	ER-/HER2-	15	1	Living	IS3
brca_metabric	MB-3396	MB-3396	59.29	MASTECTOMY	Breast Cancer	Breast Invasive Ductal Carcinoma	High	YES	Basal	2	Negative	Negative	3	NEUTRAL	Negative	Ductal/NST	NO	Post	3	Right	3	12	5.05	IDC	6802	0	Negative	YES	223.75	0:Not Recurred	1	Primary	Female	ER-/HER2-	25	2	Living	IS2
brca_metabric	MB-3453	MB-3453	51.36	MASTECTOMY	Breast Cancer	Breast Invasive Ductal Carcinoma	High	YES	Basal	2	Negative	Negative	3	NEUTRAL	Negative	Ductal/NST	NO	Post	10	Right	1	14	5.07	IDC	985	1	Negative	YES	19.54	1:Recurred	1	Primary	Female	ER-/HER2-	35	2	Died of Disease	IS2
brca_metabric	MB-3476	MB-3476	68.59	BREAST CONSERVING	Breast Cancer	Breast Invasive Ductal Carcinoma	High	NO	claudin-low	2	Negative	Negative	3	NEUTRAL	Negative	Medullary	NO	Post	10	Left	0	4	4.034	IDC	4772	1	Negative	NO	156.97	0:Not Recurred	1	Primary	Female	ER-/HER2-	17	1	Died of Other Causes	IS3
brca_metabric	MB-3500	MB-3500	66.91	MASTECTOMY	Breast Cancer	Breast Invasive Ductal Carcinoma	Moderate	NO	Basal	2	Negative	Negative	3	NEUTRAL	Negative	Ductal/NST	NO	Post	10	Right	0	12	4.06	IDC	7179	0	Negative	NO	236.15	0:Not Recurred	1	Primary	Female	ER-/HER2-	30	1	Living	IS2
brca_metabric	MB-3502	MB-3502	50.79	MASTECTOMY	Breast Cancer	Breast Invasive Ductal Carcinoma	Moderate	YES	Basal	2	Negative	Negative	3	NEUTRAL	Negative	Ductal/NST	NO	Post	10	Left	3	4	5.054	IDC	6880	0	Negative	YES	226.32	0:Not Recurred	1	Primary	Female	ER-/HER2-	27	2	Living	IS2
brca_metabric	MB-3567	MB-3567	55.95	MASTECTOMY	Breast Cancer	Breast Mixed Ductal and Lobular Carcinoma	High	YES	claudin-low	2	Negative	Negative	3	NEUTRAL	Negative	Mixed	YES	Post	1	Left	0	4	4.05	MDLC	7081	0	Negative	YES	232.93	0:Not Recurred	1	Primary	Female	ER-/HER2-	25	2	Living	IS3
brca_metabric	MB-3702	MB-3702	37.16	MASTECTOMY	Breast Cancer	Breast Invasive Ductal Carcinoma	Moderate	YES	claudin-low	2	Negative	Negative	3	NEUTRAL	Negative	Ductal/NST	NO	Pre	10	Right	1	5	5.011	IDC	6914	0	Negative	YES	227.43	0:Not Recurred	1	Primary	Female	ER-/HER2-	5.5	2	Living	IS3
brca_metabric	MB-3706	MB-3706	55.71	BREAST CONSERVING	Breast Cancer	Breast Invasive Ductal Carcinoma	High	NO	Basal	2	Negative	Negative	3	NEUTRAL	Negative	Ductal/NST	NO	Post	10	Right	0	4	4.036	IDC	1164	1	Negative	YES	28.52	1:Recurred	1	Primary	Female	ER-/HER2-	18	1	Died of Disease	IS2
brca_metabric	MB-3752	MB-3752	49.98	BREAST CONSERVING	Breast Cancer	Breast Invasive Ductal Carcinoma	High	NO	claudin-low	2	Negative	Negative	3	LOSS	Negative	Medullary	NO	Pre	4ER-	Left	0	4	4.03	IDC	2260	1	Negative	YES	64.05	1:Recurred	1	Primary	Female	ER-/HER2-	15	1	Died of Disease	IS3
brca_metabric	MB-4015	MB-4015	76.13	MASTECTOMY	Breast Cancer	Breast Invasive Ductal Carcinoma	Moderate	NO	Her2	3	Negative	Negative	2	LOSS	Negative	Ductal/NST	NO	Post	4ER-	Left	0	10	3.06	IDC	339	1	Negative	NO	9.24	1:Recurred	1	Primary	Female	NA	30	NA	Died of Disease	IS1
brca_metabric	MB-4024	MB-4024	56.14	BREAST CONSERVING	Breast Cancer	Breast Invasive Ductal Carcinoma	High	NO	Basal	3	Negative	Negative	3	LOSS	Negative	Ductal/NST	YES	Post	1	Left	0	7	4.05	IDC	3723	0	Negative	YES	122.47	0:Not Recurred	1	Primary	Female	NA	25	2	Living	IS1
brca_metabric	MB-4146	MB-4146	43.06	MASTECTOMY	Breast Cancer	Breast Invasive Ductal Carcinoma	Moderate	YES	Basal	3	Negative	Negative	3	NEUTRAL	Negative	Ductal/NST	NO	Pre	4ER-	Left	13	5	6.04	IDC	469	1	Negative	YES	8.36	1:Recurred	1	Primary	Female	ER-/HER2-	20	2	Died of Disease	IS3
brca_metabric	MB-4254	MB-4254	68.7	MASTECTOMY	Breast Cancer	Breast Invasive Ductal Carcinoma	High	NO	Basal	3	Negative	Negative	3	NEUTRAL	Negative	Medullary	YES	Post	10	Right	0	4	4.06	IDC	5352	0	Negative	NO	176.05	0:Not Recurred	1	Primary	Female	NA	30	NA	Living	IS3
brca_metabric	MB-4303	MB-4303	66.91	MASTECTOMY	Breast Cancer	Breast Invasive Ductal Carcinoma	Moderate	NO	Basal	3	Negative	Negative	3	NEUTRAL	Negative	Ductal/NST	NO	Post	4ER-	Left	0	12	4.03	IDC	2671	1	Negative	YES	87.86	0:Not Recurred	1	Primary	Female	NA	15	1	Died of Other Causes	IS2
brca_metabric	MB-4332	MB-4332	34.36	MASTECTOMY	Breast Cancer	Breast Invasive Ductal Carcinoma	High	NO	Basal	3	Negative	Negative	3	NEUTRAL	Negative	Ductal/NST	NO	Pre	10	Left	0	4	4.04	IDC	9238	0	Negative	YES	303.88	0:Not Recurred	1	Primary	Female	NA	20	1	Living	IS2
brca_metabric	MB-4351	MB-4351	70.27	BREAST CONSERVING	Breast Cancer	Breast Invasive Ductal Carcinoma	Moderate	NO	Her2	3	Positve	Negative	3	NEUTRAL	Negative	Ductal/NST	NO	Post	1	Right	0	9	4.04	IDC	2044	1	Negative	YES	36.18	1:Recurred	1	Primary	Female	NA	20	1	Died of Disease	IS2
brca_metabric	MB-4354	MB-4354	55.01	MASTECTOMY	Breast Cancer	Breast Invasive Ductal Carcinoma	Moderate	NO	Her2	3	Positve	Negative	2	NEUTRAL	Negative	Ductal/NST	YES	Post	1	Left	2	2	4.07	IDC	461	1	Negative	YES	8.88	1:Recurred	1	Primary	Female	NA	35	NA	Died of Disease	IS2
brca_metabric	MB-4407	MB-4407	44.4	MASTECTOMY	Breast Cancer	Breast Invasive Ductal Carcinoma	Moderate	NO	Basal	3	Negative	Negative	3	NEUTRAL	Negative	Ductal/NST	NO	Pre	10	Left	0	6	4.02	IDC	2501	1	Negative	YES	48.55	1:Recurred	1	Primary	Female	NA	10	1	Died of Disease	IS1
brca_metabric	MB-4408	MB-4408	71.66	MASTECTOMY	Breast Cancer	Breast Invasive Ductal Carcinoma	High	NO	Basal	3	Negative	Negative	3	NEUTRAL	Negative	Ductal/NST	NO	Post	9	Left	0	9	4.04	IDC	6197	1	Negative	NO	203.85	0:Not Recurred	1	Primary	Female	ER-/HER2-	20	NA	Died of Other Causes	IS2
brca_metabric	MB-4416	MB-4416	44.89	BREAST CONSERVING	Breast Cancer	Breast Invasive Ductal Carcinoma	Moderate	YES	claudin-low	3	Negative	Negative	3	NEUTRAL	Negative	Ductal/NST	NO	Pre	4ER-	Right	3	4	5.05	IDC	7248	1	Negative	YES	192.3	1:Recurred	1	Primary	Female	NA	25	2	Died of Disease	IS3
brca_metabric	MB-4417	MB-4417	68.16	MASTECTOMY	Breast Cancer	Breast Invasive Ductal Carcinoma	Moderate	NO	Basal	3	Negative	Negative	3	NEUTRAL	Negative	Ductal/NST	NO	Post	10	Left	0	8	4.064	IDC	501	1	Negative	NO	8.32	1:Recurred	1	Primary	Female	NA	32	2	Died of Other Causes	IS2
brca_metabric	MB-4621	MB-4621	39.51	MASTECTOMY	Breast Cancer	Breast Invasive Ductal Carcinoma	Low	YES	Basal	3	Negative	Negative	3	NEUTRAL	Negative	Ductal/NST	NO	Pre	10	Right	6	5	6.106	IDC	8156	0	Negative	NO	68.42	1:Recurred	1	Primary	Female	ER-/HER2-	53	3	Living	IS1
brca_metabric	MB-4622	MB-4622	40.83	MASTECTOMY	Breast Cancer	Breast Invasive Ductal Carcinoma	High	YES	claudin-low	3	Negative	Negative	3	NEUTRAL	Negative	Ductal/NST	NO	Pre	10	Right	2	4	5.1	IDC	8485	1	Negative	YES	279.11	0:Not Recurred	1	Primary	Female	ER-/HER2-	50	2	Died of Other Causes	IS3
brca_metabric	MB-4640	MB-4640	61.59	BREAST CONSERVING	Breast Cancer	Breast Invasive Ductal Carcinoma	Moderate	NO	Her2	3	Negative	Negative	3	GAIN	Negative	Ductal/NST	NO	Post	7	Right	0	6	4.05	IDC	6018	0	Negative	YES	197.96	0:Not Recurred	1	Primary	Female	ER+/HER2- High Prolif	25	2	Living	IS1
brca_metabric	MB-4660	MB-4660	37.53	BREAST CONSERVING	Breast Cancer	Breast Invasive Ductal Carcinoma	High	YES	Basal	3	Negative	Negative	3	NEUTRAL	Negative	Ductal/NST	NO	Pre	9	Right	14	9	6.056	IDC	1196	1	Negative	YES	19.47	1:Recurred	1	Primary	Female	NA	28	2	Died of Disease	IS2
brca_metabric	MB-4667	MB-4667	65.58	BREAST CONSERVING	Breast Cancer	Breast Invasive Lobular Carcinoma	High	NO	Her2	3	Negative	Negative	3	NEUTRAL	Negative	Lobular	NO	Post	4ER-	Left	0	40	4.04	ILC	8860	1	Negative	YES	291.45	0:Not Recurred	1	Primary	Female	ER-/HER2-	20	1	Died of Other Causes	IS3
brca_metabric	MB-4679	MB-4679	64.11	MASTECTOMY	Breast Cancer	Breast Invasive Ductal Carcinoma	Low	NO	Basal	3	Negative	Negative	3	NEUTRAL	Negative	Ductal/NST	NO	Post	10	Left	0	4	4.03	IDC	8780	1	Negative	NO	288.82	0:Not Recurred	1	Primary	Female	ER-/HER2-	15	1	Died of Other Causes	IS3
brca_metabric	MB-4696	MB-4696	49.98	MASTECTOMY	Breast Cancer	Breast Invasive Ductal Carcinoma	Low	NO	claudin-low	3	Negative	Negative	3	LOSS	Negative	Ductal/NST	NO	Pre	10	Left	0	8	4.09	IDC	7658	0	Negative	NO	251.91	0:Not Recurred	1	Primary	Female	ER-/HER2-	45	NA	Living	IS2
brca_metabric	MB-4707	MB-4707	59.85	BREAST CONSERVING	Breast Cancer	Breast Invasive Ductal Carcinoma	Moderate	NO	Basal	3	Negative	Negative	3	NEUTRAL	Negative	Ductal/NST	NO	Post	10	Right	0	12	4.054	IDC	6636	0	Negative	YES	218.29	0:Not Recurred	1	Primary	Female	ER-/HER2-	27	2	Living	IS2
brca_metabric	MB-4714	MB-4714	64.68	MASTECTOMY	Breast Cancer	Breast Invasive Ductal Carcinoma	High	YES	Basal	3	Negative	Negative	3	NEUTRAL	Negative	Medullary	YES	Post	10	Right	11	7	6.002	IDC	2510	1	Negative	YES	82.57	0:Not Recurred	1	Primary	Female	ER-/HER2-	1	2	Died of Other Causes	IS2
brca_metabric	MB-4715	MB-4715	67.8	MASTECTOMY	Breast Cancer	Breast Invasive Ductal Carcinoma	High	YES	Basal	3	Negative	Negative	3	NEUTRAL	Negative	Ductal/NST	NO	Post	8	Right	1	7	5.09	IDC	1057	1	Negative	NO	23.52	1:Recurred	1	Primary	Female	ER-/HER2-	45	2	Died of Disease	IS2
brca_metabric	MB-4717	MB-4717	43.51	MASTECTOMY	Breast Cancer	Breast Invasive Ductal Carcinoma	High	NO	Basal	3	Negative	Negative	3	LOSS	Negative	Ductal/NST	NO	Pre	10	Right	0	3	4.05	IDC	1287	1	Negative	NO	26.02	1:Recurred	1	Primary	Female	ER-/HER2-	25	2	Died of Disease	IS1
brca_metabric	MB-4732	MB-4732	26.72	BREAST CONSERVING	Breast Cancer	Breast Invasive Ductal Carcinoma	High	YES	Basal	3	Negative	Negative	3	NEUTRAL	Negative	Ductal/NST	NO	Pre	10	Left	3	3	5.09	IDC	4496	0	Negative	YES	147.89	0:Not Recurred	1	Primary	Female	ER-/HER2-	45	2	Living	IS2
brca_metabric	MB-4733	MB-4733	56.27	BREAST CONSERVING	Breast Cancer	Breast Invasive Ductal Carcinoma	Moderate	YES	claudin-low	3	Negative	Negative	3	NEUTRAL	Negative	Ductal/NST	YES	Post	4ER-	Left	4	6	6.036	IDC	592	1	Negative	YES	10.13	1:Recurred	1	Primary	Female	ER-/HER2-	18	2	Died of Disease	IS3
brca_metabric	MB-4757	MB-4757	38.93	MASTECTOMY	Breast Cancer	Breast Invasive Ductal Carcinoma	High	YES	Basal	3	Negative	Negative	3	NEUTRAL	Negative	Ductal/NST	NO	Pre	10	Left	3	7	5.02	IDC	822	1	Negative	NO	10.13	1:Recurred	1	Primary	Female	ER-/HER2-	10	NA	Died of Disease	IS2
brca_metabric	MB-4758	MB-4758	45.77	BREAST CONSERVING	Breast Cancer	Breast Invasive Ductal Carcinoma	Moderate	NO	Basal	3	Negative	Negative	3	NEUTRAL	Negative	Ductal/NST	NO	Pre	10	Right	0	7	4.02	IDC	6358	0	Negative	YES	209.14	0:Not Recurred	1	Primary	Female	ER-/HER2-	10	NA	Living	IS1
brca_metabric	MB-4769	MB-4769	65.86	BREAST CONSERVING	Breast Cancer	Breast Invasive Ductal Carcinoma	High	NO	Basal	3	Negative	Negative	3	NEUTRAL	Negative	Ductal/NST	NO	Post	1	Left	0	11	4.07	IDC	651	1	Negative	YES	7.57	1:Recurred	1	Primary	Female	ER-/HER2-	35	2	Died of Disease	IS1
brca_metabric	MB-4792	MB-4792	49.92	BREAST CONSERVING	Breast Cancer	Breast Invasive Ductal Carcinoma	Low	YES	Basal	3	Negative	Negative	3	NEUTRAL	Negative	Ductal/NST	NO	Pre	10	Right	2	6	5.04	IDC	1219	1	Negative	YES	35.1	1:Recurred	1	Primary	Female	ER-/HER2-	20	2	Died of Disease	IS1
brca_metabric	MB-4793	MB-4793	72.49	BREAST CONSERVING	Breast Cancer	Breast Invasive Ductal Carcinoma	High	NO	Basal	3	Negative	Negative	3	NEUTRAL	Negative	Ductal/NST	NO	Post	10	Left	0	7	4.1	IDC	2501	1	Negative	YES	82.27	0:Not Recurred	1	Primary	Female	NA	50	2	Died of Other Causes	IS2
brca_metabric	MB-4859	MB-4859	74.29	BREAST CONSERVING	Breast Cancer	Breast Invasive Ductal Carcinoma	Low	NO	claudin-low	3	Positve	Negative	2	NEUTRAL	Negative	Ductal/NST	NO	Post	4ER+	Right	0	4	3.034	IDC	4734	1	Negative	YES	155.72	0:Not Recurred	1	Primary	Female	ER-/HER2-	17	1	Died of Other Causes	IS3
brca_metabric	MB-4865	MB-4865	50.7	MASTECTOMY	Breast Cancer	Breast Invasive Ductal Carcinoma	Low	NO	claudin-low	3	Negative	Negative	3	NEUTRAL	Negative	Ductal/NST	NO	Post	10	Right	0	8	4.07	IDC	6897	0	Negative	NO	226.88	0:Not Recurred	1	Primary	Female	ER-/HER2-	35	2	Living	IS2
brca_metabric	MB-4880	MB-4880	69.68	MASTECTOMY	Breast Cancer	Breast Invasive Ductal Carcinoma	High	NO	Basal	3	NA	Negative	3	NEUTRAL	Negative	Ductal/NST	NO	Post	9	Right	0	9	4.054	IDC	6329	0	Negative	NO	85.26	1:Recurred	1	Primary	Female	ER-/HER2-	27	2	Living	IS2
brca_metabric	MB-4881	MB-4881	37.05	BREAST CONSERVING	Breast Cancer	Breast Invasive Ductal Carcinoma	High	NO	Basal	3	Negative	Negative	3	NEUTRAL	Negative	Ductal/NST	NO	Pre	10	Left	0	11	4.07	IDC	8226	0	Negative	YES	270.59	0:Not Recurred	1	Primary	Female	ER-/HER2-	35	NA	Living	IS2
brca_metabric	MB-4888	MB-4888	63.95	BREAST CONSERVING	Breast Cancer	Breast Invasive Ductal Carcinoma	High	NO	claudin-low	3	Negative	Negative	3	NEUTRAL	Negative	Ductal/NST	NO	Post	4ER-	Right	0	8	4.032	IDC	6915	0	Negative	YES	227.47	0:Not Recurred	1	Primary	Female	ER-/HER2-	16	1	Living	IS2
brca_metabric	MB-4893	MB-4893	33.04	MASTECTOMY	Breast Cancer	Breast Invasive Ductal Carcinoma	Low	YES	claudin-low	3	Negative	Negative	3	NEUTRAL	Negative	Ductal/NST	NO	Pre	10	Left	3	6	5.04	IDC	5301	0	Negative	NO	174.38	0:Not Recurred	1	Primary	Female	ER-/HER2-	20	2	Living	IS3
brca_metabric	MB-4904	MB-4904	64.3	NA	Breast Cancer	Breast Invasive Ductal Carcinoma	Moderate	YES	claudin-low	3	Negative	Negative	3	GAIN	Negative	Ductal/NST	NO	Post	5	Right	1	6	5	IDC	3877	1	Negative	YES	127.53	0:Not Recurred	1	Primary	Female	HER2+	NA	3	Died of Other Causes	IS3
brca_metabric	MB-4911	MB-4911	43.51	MASTECTOMY	Breast Cancer	Breast Invasive Ductal Carcinoma	High	YES	Basal	3	Negative	Negative	3	NEUTRAL	Negative	Ductal/NST	NO	Pre	10	Left	2	4	5.03	IDC	943	1	Negative	YES	23.09	1:Recurred	1	Primary	Female	ER-/HER2-	15	2	Died of Disease	IS2
brca_metabric	MB-4928	MB-4928	75.2	MASTECTOMY	Breast Cancer	Breast Invasive Ductal Carcinoma	Moderate	NO	Her2	3	Positve	Negative	3	GAIN	Negative	Ductal/NST	YES	Post	5	Right	1	10	5.044	IDC	6601	0	Negative	NO	217.14	0:Not Recurred	1	Primary	Female	NA	22	2	Living	IS2
brca_metabric	MB-4931	MB-4931	58.39	MASTECTOMY	Breast Cancer	Breast Invasive Ductal Carcinoma	High	NO	claudin-low	3	Negative	Negative	3	NEUTRAL	Negative	Ductal/NST	YES	Post	10	Left	0	10	4.06	IDC	911	1	Negative	NO	17.53	1:Recurred	1	Primary	Female	NA	30	2	Died of Disease	IS3
brca_metabric	MB-4938	MB-4938	33.92	BREAST CONSERVING	Breast Cancer	Breast Invasive Ductal Carcinoma	High	YES	Basal	3	Negative	Negative	2	NEUTRAL	Negative	Ductal/NST	NO	Pre	10	Left	1	30	4.05	IDC	2118	1	Negative	YES	27.96	1:Recurred	1	Primary	Female	ER-/HER2-	25	2	Died of Disease	IS1
brca_metabric	MB-4942	MB-4942	60.31	BREAST CONSERVING	Breast Cancer	Breast Invasive Ductal Carcinoma	Low	NO	claudin-low	3	Negative	Negative	3	GAIN	Negative	Ductal/NST	NO	Post	10	Right	0	6	4.054	IDC	3724	1	Negative	YES	122.5	0:Not Recurred	1	Primary	Female	ER-/HER2-	27	2	Died of Other Causes	IS3
brca_metabric	MB-4945	MB-4945	65.53	MASTECTOMY	Breast Cancer	Breast Invasive Ductal Carcinoma	Moderate	YES	Basal	3	Negative	Negative	3	NEUTRAL	Negative	Ductal/NST	NO	Post	9	Right	1	6	5.038	IDC	604	1	Negative	NO	15.26	1:Recurred	1	Primary	Female	ER-/HER2-	19	NA	Died of Disease	IS2
brca_metabric	MB-4974	MB-4974	65.16	BREAST CONSERVING	Breast Cancer	Breast Invasive Ductal Carcinoma	Moderate	NO	Basal	3	Negative	Negative	3	NEUTRAL	Negative	Ductal/NST	NO	Post	10	Left	0	5	4.036	IDC	5283	1	Negative	YES	173.78	0:Not Recurred	1	Primary	Female	ER-/HER2-	18	1	Died of Other Causes	IS2
brca_metabric	MB-4982	MB-4982	62.99	MASTECTOMY	Breast Cancer	Breast Invasive Ductal Carcinoma	Moderate	NO	Her2	3	Positve	Negative	3	GAIN	Negative	Ductal/NST	YES	Post	4ER+	Right	5	5	6.034	IDC	575	1	Negative	YES	9.67	1:Recurred	1	Primary	Female	ER-/HER2-	17	NA	Died of Disease	IS2
brca_metabric	MB-4992	MB-4992	66.47	MASTECTOMY	Breast Cancer	Breast Invasive Lobular Carcinoma	High	NO	LumA	3	Negative	Negative	2	NEUTRAL	Negative	Lobular	NO	Post	3	Left	0	9	3.066	ILC	4961	0	Negative	NO	163.19	0:Not Recurred	1	Primary	Female	ER+/HER2- Low Prolif	33	2	Living	IS1
brca_metabric	MB-4993	MB-4993	33.55	BREAST CONSERVING	Breast Cancer	Breast Invasive Ductal Carcinoma	High	YES	Her2	3	Negative	Negative	3	NEUTRAL	Negative	Ductal/NST	NO	Pre	4ER-	Left	4	15	6.1	IDC	2257	1	Negative	YES	63.55	1:Recurred	1	Primary	Female	ER-/HER2-	50	2	Died of Disease	IS1
brca_metabric	MB-5008	MB-5008	65.76	BREAST CONSERVING	Breast Cancer	Breast Invasive Ductal Carcinoma	High	YES	Her2	3	Negative	Negative	3	NEUTRAL	Negative	Ductal/NST	NO	Post	10	Left	2	4	5.12	IDC	6699	0	Negative	YES	220.36	0:Not Recurred	1	Primary	Female	ER-/HER2-	60	3	Living	IS1
brca_metabric	MB-5041	MB-5041	45.4	BREAST CONSERVING	Breast Cancer	Breast Invasive Ductal Carcinoma	Moderate	NO	claudin-low	3	Positve	Negative	3	NEUTRAL	Negative	Ductal/NST	NO	Pre	2	Left	0	2	4.04	IDC	5218	0	Negative	YES	171.64	1:Recurred	1	Primary	Female	ER-/HER2-	20	1	Living	IS3
brca_metabric	MB-5052	MB-5052	76.66	MASTECTOMY	Breast Cancer	Breast Invasive Ductal Carcinoma	Moderate	NO	claudin-low	3	Positve	Negative	3	GAIN	Negative	Ductal/NST	YES	Post	4ER+	Left	2	3	5.07	IDC	1037	1	Negative	NO	34.11	0:Not Recurred	1	Primary	Female	ER-/HER2-	35	2	Died of Other Causes	IS3
brca_metabric	MB-5057	MB-5057	39.25	BREAST CONSERVING	Breast Cancer	Breast Invasive Ductal Carcinoma	High	NO	Basal	3	Negative	Negative	3	NEUTRAL	Negative	Ductal/NST	NO	Pre	10	Right	0	12	4.03	IDC	1690	1	Negative	NO	3.91	1:Recurred	1	Primary	Female	ER-/HER2-	15	1	Died of Disease	IS2
brca_metabric	MB-5058	MB-5058	61.04	MASTECTOMY	Breast Cancer	Breast Mixed Ductal and Lobular Carcinoma	High	YES	Normal	3	Negative	Negative	3	NEUTRAL	Negative	Mixed	YES	Post	7	Right	16	6	6.03	MDLC	5362	1	Negative	YES	169.61	1:Recurred	1	Primary	Female	ER-/HER2-	15	2	Died of Disease	IS2
brca_metabric	MB-5065	MB-5065	68.66	MASTECTOMY	Breast Cancer	Breast Mixed Ductal and Lobular Carcinoma	Moderate	NO	claudin-low	3	Negative	Negative	3	NEUTRAL	Negative	Mixed	NO	Post	4ER-	Right	0	3	4.032	MDLC	5544	0	Negative	NO	182.37	0:Not Recurred	1	Primary	Female	ER-/HER2-	16	1	Living	IS3
brca_metabric	MB-5070	MB-5070	47.38	MASTECTOMY	Breast Cancer	Breast Invasive Ductal Carcinoma	High	YES	Basal	3	Negative	Negative	3	LOSS	Negative	Ductal/NST	NO	Pre	10	Right	2	7	5.06	IDC	6417	0	Negative	NO	211.09	0:Not Recurred	1	Primary	Female	ER-/HER2-	30	NA	Living	IS3
brca_metabric	MB-5072	MB-5072	52.23	MASTECTOMY	Breast Cancer	Breast Invasive Ductal Carcinoma	High	YES	Her2	3	Negative	Negative	3	NEUTRAL	Negative	Ductal/NST	NO	Post	4ER-	Left	1	12	5.06	IDC	1507	1	Negative	NO	18.88	1:Recurred	1	Primary	Female	ER-/HER2-	30	2	Died of Disease	IS1
brca_metabric	MB-5100	MB-5100	32.74	BREAST CONSERVING	Breast Cancer	Breast Invasive Ductal Carcinoma	Moderate	YES	claudin-low	3	Negative	Negative	3	NEUTRAL	Negative	Ductal/NST	YES	Pre	10	Left	17	6	6.04	IDC	597	1	Negative	YES	15.95	1:Recurred	1	Primary	Female	ER-/HER2-	20	2	Died of Disease	IS3
brca_metabric	MB-5102	MB-5102	69.93	BREAST CONSERVING	Breast Cancer	Breast Invasive Ductal Carcinoma	High	YES	Basal	3	Negative	Negative	3	NEUTRAL	Negative	Ductal/NST	YES	Post	10	Left	20	6	6.04	IDC	911	1	Negative	YES	18.22	1:Recurred	1	Primary	Female	NA	20	2	Died of Disease	IS1
brca_metabric	MB-5115	MB-5115	40.57	BREAST CONSERVING	Breast Cancer	Breast Invasive Ductal Carcinoma	High	YES	Basal	3	Negative	Negative	3	NEUTRAL	Negative	Ductal/NST	NO	Pre	10	Left	1	3	5.06	IDC	2322	0	Negative	YES	76.38	0:Not Recurred	1	Primary	Female	ER-/HER2-	30	2	Living	IS2
brca_metabric	MB-5126	MB-5126	63.48	NA	Breast Cancer	Breast Invasive Ductal Carcinoma	Moderate	YES	Basal	3	Negative	Negative	3	NEUTRAL	Negative	Ductal/NST	NO	Post	10	Right	1	3	5.02	IDC	819	1	Negative	YES	19.7	1:Recurred	1	Primary	Female	ER-/HER2-	10	NA	Died of Disease	IS2
brca_metabric	MB-5135	MB-5135	38.59	BREAST CONSERVING	Breast Cancer	Breast Invasive Ductal Carcinoma	Moderate	NO	Basal	3	Negative	Negative	3	NEUTRAL	Negative	Ductal/NST	NO	Pre	10	Right	0	7	4.07	IDC	1121	1	Negative	YES	27.66	1:Recurred	1	Primary	Female	NA	35	2	Died of Disease	IS1
brca_metabric	MB-5138	MB-5138	44.59	NA	Breast Cancer	Breast Invasive Ductal Carcinoma	High	YES	Basal	3	Negative	Negative	3	NEUTRAL	Negative	Ductal/NST	YES	Pre	10	Right	2	5	5.03	IDC	1110	1	Negative	YES	6.68	1:Recurred	1	Primary	Female	ER-/HER2-	15	NA	Died of Disease	IS3
brca_metabric	MB-5145	MB-5145	61.55	BREAST CONSERVING	Breast Cancer	Breast Mixed Ductal and Lobular Carcinoma	Moderate	NO	Normal	3	Positve	Negative	3	NEUTRAL	Negative	Mixed	YES	Post	9	Right	0	2	4.05	MDLC	4777	1	Negative	YES	61.15	1:Recurred	1	Primary	Female	ER-/HER2-	25	2	Died of Disease	IS2
brca_metabric	MB-5148	MB-5148	76.72	BREAST CONSERVING	Breast Cancer	Breast Invasive Ductal Carcinoma	Low	NO	Her2	3	Positve	Negative	3	NEUTRAL	Negative	Ductal/NST	NO	Post	4ER+	Right	0	4	4.04	IDC	7357	1	Negative	YES	242.01	0:Not Recurred	1	Primary	Female	ER-/HER2-	20	1	Died of Other Causes	IS2
brca_metabric	MB-5155	MB-5155	51.08	BREAST CONSERVING	Breast Cancer	Breast Invasive Ductal Carcinoma	Moderate	YES	Normal	3	Negative	Negative	NA	NEUTRAL	Negative	Ductal/NST	YES	Post	4ER-	Right	3	7	2.06	IDC	7798	0	Negative	YES	256.51	0:Not Recurred	1	Primary	Female	NA	30	2	Living	IS1
brca_metabric	MB-5162	MB-5162	53.38	MASTECTOMY	Breast Cancer	Breast Invasive Ductal Carcinoma	Low	NO	claudin-low	3	NA	Negative	2	NEUTRAL	Negative	Ductal/NST	NO	Post	4ER-	Right	0	3	3.03	IDC	4930	0	Negative	NO	162.17	0:Not Recurred	1	Primary	Female	ER-/HER2-	15	1	Living	IS1
brca_metabric	MB-5173	MB-5173	69.05	MASTECTOMY	Breast Cancer	Breast Invasive Ductal Carcinoma	High	NO	Basal	3	Negative	Negative	3	NEUTRAL	Negative	Ductal/NST	YES	Post	10	Left	0	8	4.1	IDC	664	1	Negative	NO	19.54	1:Recurred	1	Primary	Female	ER-/HER2-	50	2	Died of Disease	IS1
brca_metabric	MB-5208	MB-5208	52.43	MASTECTOMY	Breast Cancer	Breast Invasive Ductal Carcinoma	Moderate	NO	Basal	3	Negative	Negative	3	NEUTRAL	Negative	Ductal/NST	NO	Post	10	Left	0	7	4.054	IDC	4557	0	Negative	NO	149.9	0:Not Recurred	1	Primary	Female	ER-/HER2-	27	2	Living	IS2
brca_metabric	MB-5209	MB-5209	79.17	MASTECTOMY	Breast Cancer	Breast Invasive Ductal Carcinoma	Moderate	NO	Basal	3	Negative	Negative	3	NEUTRAL	Negative	Ductal/NST	YES	Post	4ER-	Right	0	6	4.12	IDC	5253	1	Negative	YES	172.8	0:Not Recurred	1	Primary	Female	ER-/HER2-	60	2	Died of Other Causes	IS3
brca_metabric	MB-5213	MB-5213	74.98	MASTECTOMY	Breast Cancer	Breast Invasive Ductal Carcinoma	High	YES	Her2	3	Negative	Negative	3	GAIN	Negative	Ductal/NST	YES	Post	5	Left	12	9	6.05	IDC	1302	1	Negative	YES	22.5	1:Recurred	1	Primary	Female	HER2+	25	3	Died of Disease	IS2
brca_metabric	MB-5222	MB-5222	76.2	BREAST CONSERVING	Breast Cancer	Breast Invasive Ductal Carcinoma	Moderate	NO	claudin-low	3	Negative	Negative	3	GAIN	Negative	Ductal/NST	YES	Post	10	Right	0	3	4.03	IDC	3355	1	Negative	YES	110.36	0:Not Recurred	1	Primary	Female	ER-/HER2-	15	1	Died of Other Causes	IS3
brca_metabric	MB-5223	MB-5223	42.05	BREAST CONSERVING	Breast Cancer	Breast Invasive Ductal Carcinoma	Moderate	YES	claudin-low	3	Negative	Negative	2	NEUTRAL	Negative	Ductal/NST	NO	Pre	4ER-	Right	2	2	4.044	IDC	4340	1	Negative	YES	134.9	1:Recurred	1	Primary	Female	ER-/HER2-	22	2	Died of Disease	IS3
brca_metabric	MB-5225	MB-5225	68.01	BREAST CONSERVING	Breast Cancer	Breast Invasive Ductal Carcinoma	High	NO	Basal	3	Negative	Negative	3	NEUTRAL	Negative	Ductal/NST	YES	Post	10	Left	0	10	4.06	IDC	1298	1	Negative	YES	17.83	1:Recurred	1	Primary	Female	ER-/HER2-	30	2	Died of Disease	IS3
brca_metabric	MB-5232	MB-5232	74.53	BREAST CONSERVING	Breast Cancer	Breast Invasive Ductal Carcinoma	Moderate	NO	Basal	3	Negative	Negative	2	NEUTRAL	Negative	Ductal/NST	NO	Post	10	Left	0	5	3.028	IDC	6336	1	Negative	YES	208.42	0:Not Recurred	1	Primary	Female	ER-/HER2-	14	1	Died of Other Causes	IS2
brca_metabric	MB-5235	MB-5235	59.04	BREAST CONSERVING	Breast Cancer	Breast Invasive Ductal Carcinoma	Moderate	NO	Basal	3	Positve	Negative	2	NEUTRAL	Negative	Ductal/NST	NO	Post	9	Right	0	13	3.012	IDC	6126	1	Negative	YES	201.51	1:Recurred	1	Primary	Female	ER-/HER2-	6	1	Died of Disease	IS1
brca_metabric	MB-5236	MB-5236	63.02	BREAST CONSERVING	Breast Cancer	Breast Invasive Ductal Carcinoma	High	YES	Basal	3	Negative	Negative	3	NEUTRAL	Negative	Ductal/NST	YES	Post	10	Right	3	5	5.13	IDC	5000	0	Negative	YES	164.47	0:Not Recurred	1	Primary	Female	ER-/HER2-	65	3	Living	IS2
brca_metabric	MB-5258	MB-5258	72.77	MASTECTOMY	Breast Cancer	Breast Invasive Ductal Carcinoma	High	NO	Basal	3	Negative	Negative	3	NEUTRAL	Negative	Ductal/NST	YES	Post	10	Left	0	5	4.06	IDC	3032	1	Negative	NO	99.74	0:Not Recurred	1	Primary	Female	ER-/HER2-	30	2	Died of Other Causes	IS1
brca_metabric	MB-5281	MB-5281	55.72	BREAST CONSERVING	Breast Cancer	Breast Invasive Ductal Carcinoma	Moderate	NO	LumA	3	Negative	Negative	3	NEUTRAL	Negative	Ductal/NST	NO	Post	4ER-	Left	0	7	4.03	IDC	2379	0	Negative	YES	78.26	0:Not Recurred	1	Primary	Female	ER+/HER2- Low Prolif	15	1	Living	IS1
brca_metabric	MB-5295	MB-5295	60.51	BREAST CONSERVING	Breast Cancer	Breast Invasive Ductal Carcinoma	Low	NO	Basal	3	Negative	Negative	2	NEUTRAL	Negative	Ductal/NST	NO	Post	10	Left	0	10	3.05	IDC	2271	1	Negative	YES	74.7	0:Not Recurred	1	Primary	Female	ER-/HER2-	25	2	Died of Other Causes	IS1
brca_metabric	MB-5298	MB-5298	49.63	BREAST CONSERVING	Breast Cancer	Breast Invasive Lobular Carcinoma	High	YES	Basal	3	Negative	Negative	3	NEUTRAL	Negative	Lobular	NO	Pre	10	Right	5	3	6.046	ILC	2547	1	Negative	NO	22.04	1:Recurred	1	Primary	Female	ER-/HER2-	23	2	Died of Disease	IS3
brca_metabric	MB-5299	MB-5299	53.35	BREAST CONSERVING	Breast Cancer	Breast Invasive Lobular Carcinoma	High	YES	Basal	3	Negative	Negative	3	NEUTRAL	Negative	Lobular	YES	Post	10	Left	2	8	5.08	ILC	501	1	Negative	NO	4.97	1:Recurred	1	Primary	Female	ER-/HER2-	40	2	Died of Disease	IS2
brca_metabric	MB-5323	MB-5323	31.26	MASTECTOMY	Breast Cancer	Breast Invasive Ductal Carcinoma	Moderate	NO	claudin-low	3	Negative	Negative	3	LOSS	Negative	Ductal/NST	NO	Pre	4ER-	Left	0	3	4.03	IDC	6782	0	Negative	NO	223.09	0:Not Recurred	1	Primary	Female	ER-/HER2-	15	1	Living	IS3
brca_metabric	MB-5335	MB-5335	41.81	MASTECTOMY	Breast Cancer	Breast Invasive Ductal Carcinoma	High	NO	Basal	3	Negative	Negative	3	NEUTRAL	Negative	Ductal/NST	NO	Pre	10	Right	0	4	4.054	IDC	757	1	Negative	NO	10.72	1:Recurred	1	Primary	Female	ER-/HER2-	27	2	Died of Disease	IS1
brca_metabric	MB-5346	MB-5346	52.09	MASTECTOMY	Breast Cancer	Breast Invasive Ductal Carcinoma	High	YES	Basal	3	Negative	Negative	3	NEUTRAL	Negative	Ductal/NST	NO	Post	10	Left	3	9	5.16	IDC	5829	0	Negative	YES	191.74	0:Not Recurred	1	Primary	Female	NA	80	NA	Living	IS2
brca_metabric	MB-5348	MB-5348	41.27	MASTECTOMY	Breast Cancer	Breast Invasive Ductal Carcinoma	High	YES	claudin-low	3	Negative	Negative	3	NEUTRAL	Negative	Ductal/NST	NO	Pre	10	Left	1	3	5.03	IDC	5090	0	Negative	NO	167.43	0:Not Recurred	1	Primary	Female	ER-/HER2-	15	2	Living	IS3
brca_metabric	MB-5390	MB-5390	37.27	BREAST CONSERVING	Breast Cancer	Breast Invasive Lobular Carcinoma	High	YES	Basal	3	Negative	Negative	3	NEUTRAL	Negative	Lobular	YES	Pre	10	Left	12	5	6.026	ILC	928	1	Negative	YES	25.23	1:Recurred	1	Primary	Female	ER-/HER2-	13	3	Died of Disease	IS2
brca_metabric	MB-5392	MB-5392	57.34	MASTECTOMY	Breast Cancer	Breast Invasive Lobular Carcinoma	High	NO	claudin-low	3	Negative	Negative	3	NEUTRAL	Negative	Lobular	YES	Post	4ER-	Right	0	10	4.028	ILC	7118	0	Negative	NO	234.14	0:Not Recurred	1	Primary	Female	ER-/HER2-	14	1	Living	IS3
brca_metabric	MB-5408	MB-5408	65.48	BREAST CONSERVING	Breast Cancer	Breast Invasive Ductal Carcinoma	Moderate	NO	claudin-low	3	Positve	Negative	2	GAIN	Negative	Ductal/NST	NO	Post	4ER+	Right	0	6	3.032	IDC	3042	0	Negative	YES	100.07	0:Not Recurred	1	Primary	Female	ER-/HER2-	16	1	Living	IS3
brca_metabric	MB-5421	MB-5421	68	BREAST CONSERVING	Breast Cancer	Breast Invasive Ductal Carcinoma	High	NO	Basal	3	Negative	Negative	3	NEUTRAL	Negative	Ductal/NST	NO	Post	10	Left	0	4	4.04	IDC	5837	0	Negative	YES	192.01	0:Not Recurred	1	Primary	Female	ER-/HER2-	20	1	Living	IS2
brca_metabric	MB-5427	MB-5427	83.68	BREAST CONSERVING	Breast Cancer	Breast Invasive Ductal Carcinoma	Moderate	NO	Basal	3	Negative	Negative	2	NEUTRAL	Negative	Ductal/NST	YES	Post	9	Right	0	6	3.05	IDC	4672	1	Negative	YES	153.68	0:Not Recurred	1	Primary	Female	ER-/HER2-	25	2	Died of Other Causes	IS1
brca_metabric	MB-5440	MB-5440	49.05	BREAST CONSERVING	Breast Cancer	Breast Invasive Ductal Carcinoma	High	YES	claudin-low	3	Negative	Negative	3	NEUTRAL	Negative	Ductal/NST	NO	Pre	10	Left	1	8	5.036	IDC	5899	0	Negative	YES	194.05	0:Not Recurred	1	Primary	Female	ER-/HER2-	18	2	Living	IS3
brca_metabric	MB-5446	MB-5446	51.25	MASTECTOMY	Breast Cancer	Breast Invasive Ductal Carcinoma	Moderate	YES	Her2	3	Negative	Negative	3	NEUTRAL	Negative	Ductal/NST	YES	Post	4ER-	Left	1	7	5.05	IDC	4885	1	Negative	YES	123.75	1:Recurred	1	Primary	Female	ER-/HER2-	25	2	Died of Disease	IS1
brca_metabric	MB-5450	MB-5450	38.92	BREAST CONSERVING	Breast Cancer	Breast Invasive Ductal Carcinoma	Low	NO	claudin-low	3	Negative	Negative	3	NEUTRAL	Negative	Ductal/NST	NO	Pre	10	Right	0	6	4.024	IDC	5706	0	Negative	YES	187.7	0:Not Recurred	1	Primary	Female	ER-/HER2-	12	1	Living	IS2
brca_metabric	MB-5465	MB-5465	69.83	BREAST CONSERVING	Breast Cancer	Breast Invasive Ductal Carcinoma	Low	NO	Basal	3	Negative	Negative	3	LOSS	Negative	Ductal/NST	YES	Post	10	Right	0	7	4.05	IDC	564	1	Negative	YES	15.26	1:Recurred	1	Primary	Female	ER-/HER2-	25	2	Died of Disease	IS1
brca_metabric	MB-5526	MB-5526	45.42	BREAST CONSERVING	Breast Cancer	Breast Invasive Ductal Carcinoma	High	NO	Basal	3	Negative	Negative	3	NEUTRAL	Negative	Ductal/NST	NO	Pre	10	Right	0	10	4.04	IDC	4532	0	Negative	YES	149.08	0:Not Recurred	1	Primary	Female	ER-/HER2-	20	1	Living	IS2
brca_metabric	MB-5529	MB-5529	40.21	BREAST CONSERVING	Breast Cancer	Breast Invasive Ductal Carcinoma	High	YES	Basal	3	Negative	Negative	3	NEUTRAL	Negative	Ductal/NST	NO	Pre	10	Left	2	5	5.07	IDC	444	1	Negative	YES	10.56	1:Recurred	1	Primary	Female	ER-/HER2-	35	2	Died of Disease	IS2
brca_metabric	MB-5531	MB-5531	66.56	BREAST CONSERVING	Breast Cancer	Breast Invasive Ductal Carcinoma	High	NO	claudin-low	3	Negative	Negative	2	NEUTRAL	Negative	Ductal/NST	NO	Post	10	Right	0	7	3.03	IDC	5519	0	Negative	YES	181.55	0:Not Recurred	1	Primary	Female	ER-/HER2-	15	1	Living	IS3
brca_metabric	MB-5547	MB-5547	43.08	BREAST CONSERVING	Breast Cancer	Breast Invasive Ductal Carcinoma	Moderate	YES	Basal	3	Negative	Negative	3	NEUTRAL	Negative	Ductal/NST	NO	Pre	10	Right	1	5	5.06	IDC	2957	0	Negative	YES	97.27	0:Not Recurred	1	Primary	Female	ER-/HER2-	30	2	Living	IS1
brca_metabric	MB-5548	MB-5548	62.43	MASTECTOMY	Breast Cancer	Breast Invasive Ductal Carcinoma	High	NO	claudin-low	3	Negative	Negative	3	NEUTRAL	Negative	Ductal/NST	NO	Post	10	Left	0	3	4.1	IDC	760	0	Negative	NO	25	0:Not Recurred	1	Primary	Female	ER-/HER2-	50	NA	Living	IS2
brca_metabric	MB-5551	MB-5551	67.24	BREAST CONSERVING	Breast Cancer	Breast Invasive Ductal Carcinoma	Moderate	NO	Basal	3	Negative	Negative	3	NEUTRAL	Negative	Ductal/NST	YES	Post	10	Right	0	8	4.054	IDC	5467	0	Negative	YES	179.84	0:Not Recurred	1	Primary	Female	ER-/HER2-	27	2	Living	IS1
brca_metabric	MB-5560	MB-5560	44.05	BREAST CONSERVING	Breast Cancer	Breast Invasive Ductal Carcinoma	Moderate	NO	Basal	3	Negative	Negative	2	LOSS	Negative	Ductal/NST	NO	Pre	10	Right	0	2	3.03	IDC	5598	0	Negative	YES	184.14	0:Not Recurred	1	Primary	Female	ER-/HER2-	15	1	Living	IS2
brca_metabric	MB-5566	MB-5566	38.44	BREAST CONSERVING	Breast Cancer	Breast Invasive Ductal Carcinoma	High	YES	Basal	3	Negative	Negative	3	NEUTRAL	Negative	Ductal/NST	YES	Pre	10	Right	14	3	6.064	IDC	7032	0	Negative	YES	20.23	1:Recurred	1	Primary	Female	ER-/HER2-	32	NA	Living	IS2
brca_metabric	MB-5572	MB-5572	47.88	BREAST CONSERVING	Breast Cancer	Breast Invasive Ductal Carcinoma	NA	NO	claudin-low	3	Negative	Negative	3	NEUTRAL	Negative	Ductal/NST	NO	Pre	10	Right	0	2	4.03	IDC	5359	0	Negative	YES	176.28	0:Not Recurred	1	Primary	Female	ER-/HER2-	15	1	Living	IS3
brca_metabric	MB-5577	MB-5577	68.64	MASTECTOMY	Breast Cancer	Breast Invasive Lobular Carcinoma	High	NO	claudin-low	3	Positve	Negative	3	NEUTRAL	Negative	Lobular	YES	Post	3	Right	8	9	6.12	ILC	1662	1	Negative	NO	44.57	1:Recurred	1	Primary	Female	ER+/HER2- High Prolif	60	3	Died of Disease	IS3
brca_metabric	MB-5602	MB-5602	39.7	BREAST CONSERVING	Breast Cancer	Breast Invasive Ductal Carcinoma	High	YES	Basal	3	Negative	Negative	3	NEUTRAL	Negative	Ductal/NST	NO	Pre	10	Left	8	5	6.08	IDC	6733	0	Negative	YES	221.48	0:Not Recurred	1	Primary	Female	ER-/HER2-	40	NA	Living	IS3
brca_metabric	MB-5616	MB-5616	41.53	BREAST CONSERVING	Breast Cancer	Breast Invasive Ductal Carcinoma	Moderate	YES	claudin-low	3	Negative	Negative	3	NEUTRAL	Negative	Ductal/NST	NO	Pre	10	Left	4	3	6.04	IDC	5419	0	Negative	YES	178.26	0:Not Recurred	1	Primary	Female	ER-/HER2-	20	2	Living	IS3
brca_metabric	MB-5624	MB-5624	55.43	BREAST CONSERVING	Breast Cancer	Breast Invasive Ductal Carcinoma	High	YES	Basal	3	Negative	Negative	3	NEUTRAL	Negative	Ductal/NST	YES	Post	10	Right	1	17	5.05	IDC	4080	0	Negative	YES	134.21	0:Not Recurred	1	Primary	Female	NA	25	NA	Living	IS2
brca_metabric	MB-5633	MB-5633	62.7	MASTECTOMY	Breast Cancer	Breast Invasive Ductal Carcinoma	Moderate	YES	claudin-low	3	Negative	Negative	3	NEUTRAL	Negative	Ductal/NST	NO	Post	4ER-	Left	7	2	6.06	IDC	1051	1	Negative	YES	29.28	1:Recurred	1	Primary	Female	ER-/HER2-	30	3	Died of Disease	IS3
brca_metabric	MB-5634	MB-5634	55.53	MASTECTOMY	Breast Cancer	Breast Invasive Ductal Carcinoma	High	NO	Basal	3	Negative	Negative	3	NEUTRAL	Negative	Ductal/NST	NO	Post	10	Right	0	4	4.06	IDC	1887	1	Negative	NO	54.8	1:Recurred	1	Primary	Female	ER-/HER2-	30	2	Died of Disease	IS3
brca_metabric	MB-5651	MB-5651	51.98	BREAST CONSERVING	Breast Cancer	Breast Mixed Ductal and Lobular Carcinoma	Moderate	YES	claudin-low	3	Negative	Negative	3	NEUTRAL	Negative	Mixed	YES	Post	3	Right	1	7	5.052	MDLC	630	1	Negative	YES	13.62	1:Recurred	1	Primary	Female	ER-/HER2-	26	2	Died of Disease	IS3
brca_metabric	MB-5655	MB-5655	67.57	MASTECTOMY	Breast Cancer	Breast Invasive Ductal Carcinoma	High	NO	Basal	3	Negative	Negative	3	NEUTRAL	Negative	Ductal/NST	YES	Post	10	Right	0	9	4.05	IDC	5754	0	Negative	NO	189.28	0:Not Recurred	1	Primary	Female	ER-/HER2-	25	2	Living	IS1
brca_metabric	MB-6052	MB-6052	36.47	MASTECTOMY	Breast Cancer	Breast Invasive Ductal Carcinoma	Low	NO	claudin-low	5	Negative	Negative	3	NEUTRAL	Negative	Ductal/NST	NO	Pre	4ER-	Left	0	6	4.03	IDC	7661	0	Negative	NO	252.01	0:Not Recurred	1	Primary	Female	ER-/HER2-	15	NA	Living	IS3
brca_metabric	MB-6055	MB-6055	33.08	BREAST CONSERVING	Breast Cancer	Breast Invasive Ductal Carcinoma	High	YES	claudin-low	5	Negative	Negative	3	NEUTRAL	Negative	Medullary	NO	Pre	10	Left	2	12	5.05	IDC	6013	0	Negative	YES	197.8	0:Not Recurred	1	Primary	Female	ER-/HER2-	25	NA	Living	IS3
brca_metabric	MB-6058	MB-6058	41.79	MASTECTOMY	Breast Cancer	Breast Invasive Ductal Carcinoma	High	YES	Basal	5	Negative	Negative	2	NEUTRAL	Negative	Ductal/NST	NO	Pre	10	Right	2	10	4.036	IDC	680	1	Negative	NO	18.32	1:Recurred	1	Primary	Female	ER-/HER2-	18	NA	Died of Disease	IS3
brca_metabric	MB-6062	MB-6062	31.6	BREAST CONSERVING	Breast Cancer	Breast Invasive Ductal Carcinoma	High	NO	claudin-low	5	Negative	Negative	3	NEUTRAL	Negative	Medullary	NO	Pre	10	Left	0	7	4.044	IDC	8471	0	Negative	YES	278.65	0:Not Recurred	1	Primary	Female	ER-/HER2-	22	NA	Living	IS3
brca_metabric	MB-6098	MB-6098	28.29	MASTECTOMY	Breast Cancer	Breast Invasive Ductal Carcinoma	High	YES	Basal	5	Negative	Negative	3	NEUTRAL	Negative	Ductal/NST	NO	Pre	10	Left	1	6	5.16	IDC	319	1	Negative	NO	0.69	1:Recurred	1	Primary	Female	NA	80	NA	Died of Disease	IS1
brca_metabric	MB-6143	MB-6143	60.6	BREAST CONSERVING	Breast Cancer	Breast Invasive Ductal Carcinoma	Moderate	NO	claudin-low	5	Negative	Negative	3	NEUTRAL	Negative	Ductal/NST	NO	Post	9	Right	0	6	4.092	IDC	7668	0	Negative	YES	252.24	0:Not Recurred	1	Primary	Female	ER-/HER2-	46	2	Living	IS1
brca_metabric	MB-6144	MB-6144	64.55	MASTECTOMY	Breast Cancer	Breast Invasive Ductal Carcinoma	High	NO	claudin-low	5	Positve	Negative	2	NEUTRAL	Negative	Medullary	NO	Post	10	Left	0	1	3.04	IDC	7648	0	Negative	NO	251.58	0:Not Recurred	1	Primary	Female	ER-/HER2-	20	NA	Living	IS3
brca_metabric	MB-6152	MB-6152	60.62	MASTECTOMY	Breast Cancer	Breast Invasive Ductal Carcinoma	High	NO	Basal	5	Positve	Negative	2	NEUTRAL	Negative	Ductal/NST	NO	Post	10	Right	0	13	3.034	IDC	6867	0	Negative	NO	225.89	0:Not Recurred	1	Primary	Female	ER-/HER2-	17	NA	Living	IS3
brca_metabric	MB-6178	MB-6178	38.58	BREAST CONSERVING	Breast Cancer	Breast Invasive Ductal Carcinoma	Moderate	NO	Basal	5	Negative	Negative	3	NEUTRAL	Negative	Ductal/NST	NO	Pre	10	Left	8	6	6.064	IDC	994	1	Negative	NO	17.53	1:Recurred	1	Primary	Female	ER-/HER2-	32	NA	Died of Disease	IS2
brca_metabric	MB-6188	MB-6188	41.92	MASTECTOMY	Breast Cancer	Breast Invasive Ductal Carcinoma	High	NO	claudin-low	5	Negative	Negative	3	GAIN	Negative	Ductal/NST	NO	Pre	10	Right	11	7	6.056	IDC	713	0	Negative	NO	23.45	0:Not Recurred	1	Primary	Female	ER-/HER2-	28	NA	Living	IS3
brca_metabric	MB-6223	MB-6223	58.83	BREAST CONSERVING	Breast Cancer	Breast Invasive Ductal Carcinoma	High	YES	Basal	5	Negative	Negative	3	NEUTRAL	Negative	Medullary	NO	Post	10	Left	2	5	5.04	IDC	6658	0	Negative	YES	219.01	0:Not Recurred	1	Primary	Female	ER-/HER2-	20	2	Living	IS3
brca_metabric	MB-6237	MB-6237	75.62	MASTECTOMY	Breast Cancer	Breast Invasive Ductal Carcinoma	High	NO	Basal	5	Negative	Negative	3	GAIN	Negative	Ductal/NST	NO	Post	10	Right	0	4	4.04	IDC	3156	1	Negative	NO	103.82	0:Not Recurred	1	Primary	Female	ER-/HER2-	20	1	Died of Other Causes	IS2
brca_metabric	MB-6242	MB-6242	41.29	BREAST CONSERVING	Breast Cancer	Breast Invasive Ductal Carcinoma	High	YES	Basal	5	Negative	Negative	3	NEUTRAL	Negative	Ductal/NST	NO	Pre	10	Left	8	15	6.11	IDC	4963	0	Negative	YES	163.26	0:Not Recurred	1	Primary	Female	ER-/HER2-	55	NA	Living	IS2
brca_metabric	MB-6245	MB-6245	47.01	BREAST CONSERVING	Breast Cancer	Breast Invasive Ductal Carcinoma	High	NO	Basal	5	Negative	Negative	3	NEUTRAL	Negative	Ductal/NST	NO	Pre	10	Right	0	5	4.04	IDC	5329	0	Negative	NO	175.3	0:Not Recurred	1	Primary	Female	ER-/HER2-	20	NA	Living	IS2
brca_metabric	MB-6248	MB-6248	51.22	MASTECTOMY	Breast Cancer	Breast Invasive Ductal Carcinoma	High	YES	Basal	5	Negative	Negative	3	NEUTRAL	Negative	Ductal/NST	YES	Post	10	Left	1	8	5.11	IDC	5485	0	Negative	YES	180.43	0:Not Recurred	1	Primary	Female	ER-/HER2-	55	NA	Living	IS2
brca_metabric	MB-6251	MB-6251	48.59	MASTECTOMY	Breast Cancer	Breast Invasive Ductal Carcinoma	High	YES	Basal	5	Negative	Negative	3	LOSS	Negative	Ductal/NST	NO	Pre	10	Right	1	6	5.06	IDC	441	1	Negative	YES	12.2	1:Recurred	1	Primary	Female	NA	30	2	Died of Disease	IS1
brca_metabric	MB-6272	MB-6272	36.93	BREAST CONSERVING	Breast Cancer	Breast Invasive Ductal Carcinoma	Low	YES	claudin-low	5	Negative	Negative	3	NEUTRAL	Negative	Ductal/NST	NO	Pre	10	Right	3	6	5	IDC	672	1	Negative	YES	17.5	1:Recurred	1	Primary	Female	NA	NA	NA	Died of Disease	IS2
brca_metabric	MB-6280	MB-6280	53.68	MASTECTOMY	Breast Cancer	Breast Invasive Ductal Carcinoma	High	YES	Basal	5	Negative	Negative	3	NEUTRAL	Negative	Ductal/NST	NO	Post	10	Left	1	6	5.088	IDC	836	1	Negative	YES	9.05	1:Recurred	1	Primary	Female	NA	44	NA	Died of Disease	IS2
brca_metabric	MB-6305	MB-6305	52.85	MASTECTOMY	Breast Cancer	Breast Invasive Ductal Carcinoma	High	YES	claudin-low	5	Negative	Negative	3	GAIN	Negative	Medullary	NO	Post	10	Left	3	9	5.06	IDC	2686	1	Negative	YES	40.1	1:Recurred	1	Primary	Female	ER-/HER2-	30	NA	Died of Disease	IS3
brca_metabric	MB-6318	MB-6318	81.37	MASTECTOMY	Breast Cancer	Breast Invasive Ductal Carcinoma	High	NO	Her2	5	Positve	Negative	3	NEUTRAL	Negative	Ductal/NST	NO	Post	10	Right	0	14	4.07	IDC	3277	1	Negative	NO	107.8	0:Not Recurred	1	Primary	Female	ER-/HER2-	35	NA	Died of Other Causes	IS2
brca_metabric	MB-6336	MB-6336	63.22	MASTECTOMY	Breast Cancer	Breast Invasive Ductal Carcinoma	Moderate	YES	Basal	5	Negative	Negative	3	NEUTRAL	Negative	Ductal/NST	NO	Post	2	Right	18	2	6.05	IDC	516	1	Negative	YES	12.07	1:Recurred	1	Primary	Female	ER-/HER2-	25	NA	Died of Disease	IS2
brca_metabric	MB-7007	MB-7007	54.44	MASTECTOMY	Breast Cancer	Breast Invasive Ductal Carcinoma	High	YES	Basal	4	Negative	Negative	3	GAIN	Negative	Ductal/NST	NO	Post	10	Left	1	7	5.034	IDC	1758	0	Negative	YES	57.83	0:Not Recurred	1	Primary	Female	ER-/HER2-	17	NA	Living	IS2
brca_metabric	MB-7008	MB-7008	69.94	MASTECTOMY	Breast Cancer	Breast Invasive Ductal Carcinoma	High	NO	claudin-low	4	Negative	Negative	3	NEUTRAL	Negative	Ductal/NST	NO	Post	4ER-	Right	0	2	4.048	IDC	1527	1	Negative	NO	50.23	0:Not Recurred	1	Primary	Female	ER-/HER2-	24	NA	Died of Other Causes	IS2
brca_metabric	MB-7009	MB-7009	68.28	BREAST CONSERVING	Breast Cancer	Breast Invasive Ductal Carcinoma	High	YES	Basal	4	Negative	Negative	3	NEUTRAL	Negative	Ductal/NST	NO	Post	10	Right	2	3	5.054	IDC	1643	1	Negative	YES	18.85	1:Recurred	1	Primary	Female	ER-/HER2-	27	NA	Died of Disease	IS2
brca_metabric	MB-7012	MB-7012	60.96	BREAST CONSERVING	Breast Cancer	Breast Invasive Ductal Carcinoma	High	YES	Basal	4	Negative	Negative	3	NEUTRAL	Negative	Ductal/NST	NO	Post	10	Left	0	5	4.04	IDC	595	1	Negative	YES	12.47	1:Recurred	1	Primary	Female	ER-/HER2-	20	NA	Died of Disease	IS1
brca_metabric	MB-7017	MB-7017	36.63	BREAST CONSERVING	Breast Cancer	Breast Mixed Ductal and Lobular Carcinoma	High	YES	claudin-low	4	Negative	Negative	3	NEUTRAL	Negative	Mixed	NO	Pre	10	Right	1	5	5.054	MDLC	4060	0	Negative	YES	133.55	0:Not Recurred	1	Primary	Female	ER-/HER2-	27	NA	Living	IS3
brca_metabric	MB-7023	MB-7023	66.66	MASTECTOMY	Breast Cancer	Breast Invasive Ductal Carcinoma	High	YES	claudin-low	4	Negative	Negative	3	NEUTRAL	Negative	Ductal/NST	NO	Post	10	Right	2	6	5.08	IDC	839	1	Negative	YES	6.38	1:Recurred	1	Primary	Female	ER-/HER2-	40	NA	Died of Disease	IS2
brca_metabric	MB-7025	MB-7025	65.22	BREAST CONSERVING	Breast Cancer	Breast Invasive Ductal Carcinoma	High	NO	claudin-low	4	Negative	Negative	3	NEUTRAL	Negative	Ductal/NST	NO	Post	4ER-	NA	0	2	4.026	IDC	2407	0	Negative	YES	79.18	0:Not Recurred	1	Primary	Female	ER-/HER2-	13	NA	Living	IS3
brca_metabric	MB-7030	MB-7030	74.21	MASTECTOMY	Breast Cancer	Breast	Low	NO	Basal	4	Positve	Negative	2	NEUTRAL	Negative	Other	YES	Post	4ER+	Right	1	5	4.1	BREAST	940	1	Negative	YES	30.92	0:Not Recurred	1	Primary	Female	ER-/HER2-	50	NA	Died of Other Causes	IS1
brca_metabric	MB-7031	MB-7031	60.58	MASTECTOMY	Breast Cancer	Breast Invasive Ductal Carcinoma	High	YES	Basal	4	Negative	Negative	3	NEUTRAL	Negative	Ductal/NST	NO	Post	10	Right	1	5	5.08	IDC	2561	0	Negative	YES	84.24	0:Not Recurred	1	Primary	Female	NA	40	NA	Living	IS2
brca_metabric	MB-7036	MB-7036	54.48	MASTECTOMY	Breast Cancer	Breast Invasive Ductal Carcinoma	High	YES	Basal	4	Negative	Negative	3	NEUTRAL	Negative	Ductal/NST	NO	Post	10	NA	2	4	5.036	IDC	3613	0	Negative	YES	118.85	0:Not Recurred	1	Primary	Female	ER-/HER2-	18	NA	Living	IS2
brca_metabric	MB-7038	MB-7038	57.62	BREAST CONSERVING	Breast Cancer	Breast Invasive Ductal Carcinoma	High	YES	Basal	4	Negative	Negative	3	NEUTRAL	Negative	Ductal/NST	NO	Post	10	Right	1	16	5.044	IDC	2431	0	Negative	YES	79.97	0:Not Recurred	1	Primary	Female	ER-/HER2-	22	NA	Living	IS2
brca_metabric	MB-7039	MB-7039	78.19	MASTECTOMY	Breast Cancer	Breast Mixed Ductal and Lobular Carcinoma	Moderate	NO	Basal	4	Positve	Negative	2	NEUTRAL	Negative	Mixed	YES	Post	4ER+	Left	1	2	4.124	MDLC	1476	1	Negative	NO	47.4	1:Recurred	1	Primary	Female	ER-/HER2-	62	NA	Died of Disease	IS2
brca_metabric	MB-7045	MB-7045	61.39	BREAST CONSERVING	Breast Cancer	Breast Invasive Ductal Carcinoma	High	NO	Her2	4	Negative	Negative	2	NEUTRAL	Negative	Ductal/NST	YES	Post	4ER-	Right	0	3	3.04	IDC	2848	1	Negative	YES	92.17	1:Recurred	1	Primary	Female	ER-/HER2-	20	NA	Died of Disease	IS2
brca_metabric	MB-7049	MB-7049	48.75	BREAST CONSERVING	Breast Cancer	Breast Invasive Ductal Carcinoma	High	NO	Basal	4	Negative	Negative	3	NEUTRAL	Negative	Ductal/NST	NO	Pre	4ER-	Right	0	7	4.036	IDC	3061	0	Negative	YES	100.69	0:Not Recurred	1	Primary	Female	ER-/HER2-	18	NA	Living	IS1
brca_metabric	MB-7052	MB-7052	45.45	BREAST CONSERVING	Breast Cancer	Breast Invasive Ductal Carcinoma	High	NO	claudin-low	4	Negative	Negative	3	NEUTRAL	Negative	Ductal/NST	NO	Pre	9	Right	0	3	4.0358	IDC	3184	0	Negative	YES	104.74	0:Not Recurred	1	Primary	Female	ER-/HER2-	17.9	NA	Living	IS3
brca_metabric	MB-7055	MB-7055	54.87	MASTECTOMY	Breast Cancer	Breast Invasive Ductal Carcinoma	Low	NO	Basal	4	Negative	Negative	3	NEUTRAL	Negative	Ductal/NST	NO	Post	10	NA	0	6	4.052	IDC	274	1	Negative	NO	2.8	1:Recurred	1	Primary	Female	NA	26	NA	Died of Disease	IS1
brca_metabric	MB-7057	MB-7057	72.81	MASTECTOMY	Breast Cancer	Breast Invasive Ductal Carcinoma	High	YES	Normal	4	Negative	Negative	2	NEUTRAL	Negative	Ductal/NST	YES	Post	4ER-	Left	2	8	4.044	IDC	1315	1	Negative	NO	43.26	1:Recurred	1	Primary	Female	ER+/HER2- Low Prolif	22	NA	Died of Disease	IS1
brca_metabric	MB-7066	MB-7066	64.24	BREAST CONSERVING	Breast Cancer	Breast Invasive Ductal Carcinoma	Low	YES	Her2	4	Negative	Negative	3	GAIN	Negative	Ductal/NST	NO	Post	3	Right	1	7	5.037	IDC	2693	0	Negative	YES	88.59	0:Not Recurred	1	Primary	Female	ER+/HER2- Low Prolif	18.5	NA	Living	IS1
brca_metabric	MB-7078	MB-7078	74.8	MASTECTOMY	Breast Cancer	Breast Invasive Ductal Carcinoma	Moderate	NO	claudin-low	4	Negative	Negative	3	NEUTRAL	Negative	Ductal/NST	YES	Post	10	NA	0	6	4.1	IDC	125	1	Negative	YES	3.95	1:Recurred	1	Primary	Female	ER-/HER2-	50	NA	Died of Disease	IS1
brca_metabric	MB-7081	MB-7081	69.12	BREAST CONSERVING	Breast Cancer	Breast Invasive Ductal Carcinoma	Moderate	NO	claudin-low	4	Negative	Negative	3	NEUTRAL	Negative	Ductal/NST	YES	Post	10	Right	0	6	4.056	IDC	4207	0	Negative	YES	138.39	0:Not Recurred	1	Primary	Female	ER-/HER2-	28	NA	Living	IS3
brca_metabric	MB-7087	MB-7087	66.61	BREAST CONSERVING	Breast Cancer	Breast Invasive Ductal Carcinoma	High	YES	Basal	4	Negative	Negative	3	NEUTRAL	Negative	Ductal/NST	YES	Post	10	NA	3	6	5.028	IDC	152	1	Negative	YES	5	0:Not Recurred	1	Primary	Female	NA	14	NA	Died of Other Causes	IS2
brca_metabric	MB-7089	MB-7089	47.7	BREAST CONSERVING	Breast Cancer	Breast Invasive Ductal Carcinoma	Moderate	YES	claudin-low	4	Negative	Negative	3	GAIN	Negative	Ductal/NST	NO	Pre	10	Right	1	10	5.036	IDC	3567	0	Negative	YES	117.34	0:Not Recurred	1	Primary	Female	ER-/HER2-	18	NA	Living	IS3
brca_metabric	MB-7090	MB-7090	48.52	BREAST CONSERVING	Breast Cancer	Breast Invasive Ductal Carcinoma	High	YES	Basal	4	Negative	Negative	3	NEUTRAL	Negative	Ductal/NST	NO	Pre	10	Left	3	4	5.034	IDC	3293	0	Negative	YES	108.32	0:Not Recurred	1	Primary	Female	ER-/HER2-	17	NA	Living	IS1
brca_metabric	MB-7114	MB-7114	55.57	BREAST CONSERVING	Breast Cancer	Breast Invasive Ductal Carcinoma	High	NO	Basal	4	Negative	Negative	3	NEUTRAL	Negative	Ductal/NST	YES	Post	10	Left	0	8	4.032	IDC	3698	0	Negative	YES	121.64	0:Not Recurred	1	Primary	Female	ER-/HER2-	16	NA	Living	IS2
brca_metabric	MB-7119	MB-7119	54.53	BREAST CONSERVING	Breast Cancer	Breast Invasive Ductal Carcinoma	High	YES	Basal	4	Negative	Negative	3	NEUTRAL	Negative	Ductal/NST	YES	Post	10	Left	2	8	5.046	IDC	3851	0	Negative	YES	126.68	0:Not Recurred	1	Primary	Female	ER-/HER2-	23	NA	Living	IS3
brca_metabric	MB-7121	MB-7121	49.02	MASTECTOMY	Breast Cancer	Breast Invasive Ductal Carcinoma	Low	YES	claudin-low	4	Negative	Negative	3	NEUTRAL	Negative	Ductal/NST	YES	Pre	10	Left	4	3	6.076	IDC	2665	1	Negative	YES	87.66	0:Not Recurred	1	Primary	Female	ER-/HER2-	38	NA	Died of Other Causes	IS3
brca_metabric	MB-7145	MB-7145	44.42	BREAST CONSERVING	Breast Cancer	Breast Invasive Ductal Carcinoma	High	YES	Basal	4	Negative	Negative	3	NEUTRAL	Negative	Ductal/NST	NO	Pre	10	Right	2	9	5.05	IDC	4150	0	Negative	YES	136.51	0:Not Recurred	1	Primary	Female	ER-/HER2-	25	NA	Living	IS1
brca_metabric	MB-7151	MB-7151	59.06	MASTECTOMY	Breast Cancer	Breast Invasive Ductal Carcinoma	High	NO	Basal	4	Positve	Negative	3	NEUTRAL	Negative	Ductal/NST	YES	Post	10	Left	0	9	4.042	IDC	4333	0	Negative	NO	142.53	0:Not Recurred	1	Primary	Female	ER-/HER2-	21	NA	Living	IS1
brca_metabric	MB-7154	MB-7154	77.54	MASTECTOMY	Breast Cancer	Breast Invasive Ductal Carcinoma	High	NO	Basal	4	Negative	Negative	3	NEUTRAL	Negative	Ductal/NST	YES	Post	10	Right	0	14	4.0652	IDC	3254	1	Negative	NO	107.04	0:Not Recurred	1	Primary	Female	ER-/HER2-	32.6	NA	Died of Other Causes	IS3
brca_metabric	MB-7155	MB-7155	41.14	BREAST CONSERVING	Breast Cancer	Breast Invasive Ductal Carcinoma	High	YES	Basal	4	Negative	Negative	3	NEUTRAL	Negative	Ductal/NST	NO	Pre	10	Left	1	5	5.0344	IDC	4493	0	Negative	YES	147.8	0:Not Recurred	1	Primary	Female	ER-/HER2-	17.2	NA	Living	IS2
brca_metabric	MB-7158	MB-7158	50.73	MASTECTOMY	Breast Cancer	Breast Invasive Ductal Carcinoma	High	YES	claudin-low	4	Negative	Negative	3	NEUTRAL	Negative	Ductal/NST	NO	Post	4ER-	NA	16	6	6.058	IDC	1393	1	Negative	NO	31.78	1:Recurred	1	Primary	Female	ER-/HER2-	29	NA	Died of Disease	IS3
brca_metabric	MB-7159	MB-7159	60.45	BREAST CONSERVING	Breast Cancer	Breast Invasive Ductal Carcinoma	High	YES	Basal	4	Negative	Negative	3	NEUTRAL	Negative	Ductal/NST	YES	Post	10	NA	0	3	4.068	IDC	658	1	Negative	YES	9.8	1:Recurred	1	Primary	Female	NA	34	NA	Died of Disease	IS1
brca_metabric	MB-7165	MB-7165	28.78	BREAST CONSERVING	Breast Cancer	Breast Invasive Ductal Carcinoma	High	YES	Basal	4	Negative	Negative	3	NEUTRAL	Negative	Ductal/NST	NO	Pre	10	Left	1	7	5.364	IDC	4415	0	Negative	YES	145.23	0:Not Recurred	1	Primary	Female	ER-/HER2-	182	NA	Living	IS2
brca_metabric	MB-7205	MB-7205	38.17	BREAST CONSERVING	Breast Cancer	Breast Invasive Ductal Carcinoma	Moderate	YES	Basal	4	Negative	Negative	3	NEUTRAL	Negative	Ductal/NST	YES	Pre	10	NA	2	15	5.05	IDC	4981	0	Negative	YES	163.85	0:Not Recurred	1	Primary	Female	ER-/HER2-	25	NA	Living	IS2
brca_metabric	MB-7208	MB-7208	48.83	MASTECTOMY	Breast Cancer	Breast Invasive Ductal Carcinoma	High	YES	Basal	4	Negative	Negative	3	NEUTRAL	Negative	Ductal/NST	YES	Pre	10	NA	9	4	6.0622	IDC	1378	1	Negative	YES	11.68	1:Recurred	1	Primary	Female	ER-/HER2-	31.1	NA	Died of Disease	IS3
brca_metabric	MB-7225	MB-7225	49.61	MASTECTOMY	Breast Cancer	Breast Invasive Ductal Carcinoma	High	YES	Basal	4	Negative	Negative	3	GAIN	Negative	Ductal/NST	YES	Pre	10	NA	3	5	5.076	IDC	1650	1	Negative	YES	40.46	1:Recurred	1	Primary	Female	NA	38	NA	Died of Disease	IS1
brca_metabric	MB-7252	MB-7252	74.8	MASTECTOMY	Breast Cancer	Breast Invasive Ductal Carcinoma	High	NO	Her2	4	Positve	Negative	3	GAIN	Negative	Ductal/NST	YES	Post	4ER+	NA	5	9	6.07	IDC	1071	1	Negative	NO	32.4	1:Recurred	1	Primary	Female	ER-/HER2-	35	NA	Died of Other Causes	IS3
brca_metabric	MB-7258	MB-7258	45.11	BREAST CONSERVING	Breast Cancer	Breast Invasive Ductal Carcinoma	High	YES	Basal	4	Negative	Negative	3	NEUTRAL	Negative	Ductal/NST	YES	Pre	10	NA	6	12	6.06	IDC	452	1	Negative	YES	9.87	1:Recurred	1	Primary	Female	NA	30	NA	Died of Disease	IS1
brca_metabric	MB-7267	MB-7267	28.37	MASTECTOMY	Breast Cancer	Breast Invasive Ductal Carcinoma	Moderate	YES	Basal	4	Negative	Negative	3	GAIN	Negative	Ductal/NST	NO	Pre	10	Left	3	7	5.041	IDC	5861	1	Negative	YES	136.58	1:Recurred	1	Primary	Female	NA	20.5	NA	Died of Other Causes	IS2
brca_metabric	MB-7269	MB-7269	36.6	BREAST CONSERVING	Breast Cancer	Breast Invasive Ductal Carcinoma	Moderate	YES	Basal	4	Negative	Negative	3	GAIN	Negative	Ductal/NST	YES	Pre	10	NA	2	4	5.05	IDC	635	1	Negative	YES	13.19	1:Recurred	1	Primary	Female	ER-/HER2-	25	NA	Died of Disease	IS3
brca_metabric	MB-7270	MB-7270	50.84	MASTECTOMY	Breast Cancer	Breast Invasive Ductal Carcinoma	High	YES	Basal	4	Negative	Negative	3	NEUTRAL	Negative	Ductal/NST	NO	Post	10	Left	1	8	5.032	IDC	5255	0	Negative	NO	172.86	0:Not Recurred	1	Primary	Female	ER-/HER2-	16	NA	Living	IS2
