# Supplementary material for: Integrated profiling uncovers prognostic, immunological, and pharmacogenomic features of ferroptosis in triple-negative breast cancer
Source: Front Immunol. 2022 Nov 25;13:985861. doi: 10.3389/fimmu.2022.985861 (PMC9732280; doi:10.3389/fimmu.2022.985861)
Supplement: Supplementary Table 3 — Univariate cox regression results of ferroptosis pattern-relevant genes. [file Table_3.xlsx]

## Sheet: Sheet1
ID	HR	HR.95L	HR.95H	pvalue
FCGR2B	1.55454	1.01489	2.38115	0.0425713
EFS	0.62921	0.420495	0.941521	0.0242588
PLK3	1.50299	1.03758	2.17717	0.031156
CRYBB1	1.72717	1.26503	2.35814	0.000582344
GPR125	0.419097	0.237156	0.740619	0.0027574
LY86	1.69967	1.0141	2.84873	0.0441048
ATP6V0D1	1.92493	1.20061	3.08622	0.00654669
UBE2D4	0.513503	0.302971	0.87033	0.0132908
ADAP2	1.76588	1.18271	2.6366	0.00542762
ST6GALNAC6	1.65958	1.09842	2.50741	0.0161377
NME6	1.53565	1.00405	2.34872	0.0478604
ST6GALNAC4	2.14936	1.33148	3.46962	0.00173786
ABR	1.70019	1.02391	2.82314	0.0402406
SH3BGR	0.551299	0.338804	0.89707	0.0165189
POLR2F	0.204756	0.059878	0.700171	0.0114665
AKIP1	1.94334	1.19416	3.16254	0.00749205
STAC3	1.57521	1.03809	2.39024	0.032707
VAMP3	1.75392	1.06898	2.87773	0.0261491
STAB1	2.02709	1.33154	3.08595	0.00098294
SEMA5B	1.39351	1.0331	1.87965	0.0297626
MS4A7	2.49286	1.4446	4.30178	0.00103319
EHD4	1.85462	1.10984	3.09921	0.018385
NDRG2	0.606205	0.39317	0.93467	0.0234638
TDO2	1.60099	1.02406	2.50296	0.038996
PLXND1	1.79651	1.05652	3.05479	0.0305455
CFI	1.53818	1.03249	2.29155	0.0342453
CPPED1	1.7438	1.06658	2.85102	0.0266282
CD47	0.534077	0.316543	0.901103	0.0187654
IL4R	2.08307	1.23856	3.50341	0.00566565
DTNB	0.554494	0.336724	0.913102	0.0204941
STARD4	1.8763	1.08733	3.23774	0.0237755
NFIB	0.571694	0.333185	0.980938	0.0423738
FCGR2A	1.79923	1.05796	3.05987	0.0301652
KYNU	1.63322	1.10024	2.42439	0.0149348
SCARF1	1.62916	1.01697	2.60987	0.0423621
TTYH1	0.549935	0.330283	0.915664	0.0215243
TMEM14B	0.482513	0.285001	0.816906	0.00667223
ATG7	1.7938	1.06511	3.02101	0.0280101
SOX4	0.599194	0.366446	0.979773	0.04121
ACOT13	0.486098	0.261051	0.905151	0.0229579
CEACAM4	1.578	1.07044	2.32622	0.0212378
DDAH1	0.565118	0.35867	0.890396	0.013877
MUL1	2.47204	1.38826	4.40189	0.00210989
CTSD	2.11604	1.22143	3.66589	0.00750941
VPS18	2.01548	1.29997	3.1248	0.00173314
OTX1	0.409371	0.218302	0.767673	0.00536686
ENDOU	1.73214	1.0727	2.79697	0.0246401
PLEKHF1	1.77325	1.11005	2.83269	0.0165379
COPZ1	1.66412	1.07403	2.57841	0.0226288
TMEM106A	1.58746	1.01618	2.4799	0.0423081
GPR82	1.31697	1.00843	1.7199	0.043218
FAM83E	1.51007	1.02531	2.22404	0.0369353
TGFB1	2.06386	1.1646	3.6575	0.0130682
CABYR	0.455622	0.274786	0.755466	0.00231239
EPHB2	1.66864	1.06323	2.61876	0.025974
EEPD1	1.71696	1.05308	2.79937	0.0302101
ENPP6	0.432707	0.196406	0.95331	0.0376531
SIGLEC9	1.45865	1.00012	2.12739	0.0499255
TOR1B	1.72577	1.12728	2.642	0.0120264
RBM4B	0.544904	0.341722	0.868895	0.0107642
SIGLEC1	1.4948	1.00645	2.22009	0.0463895
ILK	2.05881	1.19552	3.54548	0.00921679
ZNF74	0.501204	0.289389	0.868052	0.0137044
TMEM110	1.68771	1.12861	2.52377	0.0107946
PELO	2.28706	1.27986	4.08688	0.00522139
SLC37A2	2.06544	1.40367	3.0392	0.000232655
CRYGN	1.48054	1.02958	2.12901	0.0342372
PEG10	0.475312	0.289275	0.780991	0.00332916
PTGS1	1.83638	1.20865	2.79012	0.00440086
MGAT1	2.38544	1.27724	4.45519	0.00637738
GOLT1A	0.579276	0.366417	0.91579	0.01947
MERTK	1.51409	1.00114	2.28987	0.049373
ANAPC7	0.587182	0.3645	0.945906	0.0286285
CACNA2D4	1.65233	1.23844	2.20454	0.000641013
SHMT1	0.546706	0.324004	0.922481	0.0236816
IGFL1	2.34683	1.50805	3.65214	0.000156433
CD14	1.40905	1.01437	1.9573	0.0408475
NLRP3	1.515	1.02745	2.23391	0.0360267
PLBD1	0.619627	0.397607	0.965622	0.0344719
MBOAT2	0.598104	0.364488	0.981454	0.0419468
EPHX4	0.4385	0.221132	0.869537	0.0182659
VENTX	1.4501	1.04367	2.01481	0.0267825
PIGC	0.493633	0.297855	0.818093	0.00616403
CLEC4A	1.59398	1.01605	2.50065	0.0424301
PTPRO	1.64485	1.08995	2.48223	0.0177781
TMEM51	1.7543	1.06069	2.90147	0.0285625
ABI3	1.76845	1.12214	2.78701	0.0140287
CHST13	1.58805	1.17355	2.14895	0.00272708
CD300A	1.65136	1.05331	2.58899	0.0287916
PINK1	1.7605	1.13775	2.72412	0.0111051
CHRM3	0.444412	0.221223	0.892775	0.0226887
SCRG1	0.516651	0.278584	0.958163	0.0361192
TGIF1	0.547687	0.347671	0.862773	0.00941633
ADORA3	1.8844	1.22486	2.89908	0.00394177
MORN2	0.531822	0.325113	0.869957	0.0119106
BET1L	2.03499	1.13182	3.65885	0.0176124
FPR1	1.61692	1.06523	2.45434	0.0240255
TRPV2	1.69574	1.00237	2.86874	0.0489792
SLCO2B1	1.51885	1.00461	2.29632	0.047504
APEH	1.72203	1.06963	2.77236	0.025286
ENG	1.83804	1.11424	3.032	0.017146
AQP5	0.467288	0.262415	0.832112	0.00975948
TCFL5	0.495055	0.279367	0.877269	0.0160172
HMOX1	1.61156	1.01848	2.55001	0.0415338
NTPCR	0.565243	0.353812	0.90302	0.0169988
ASGR2	1.50472	1.02696	2.20475	0.036044
ITPKC	1.56973	1.01581	2.42571	0.042294
NRTN	0.53668	0.306881	0.938558	0.029086
PATZ1	0.522944	0.305231	0.895945	0.0182775
TGFBI	1.72617	1.15677	2.57586	0.00751658
OR7E14P	0.57315	0.337257	0.974038	0.0396684
FOXP4	0.595387	0.364459	0.972634	0.0383801
CRIPT	0.548214	0.310584	0.967657	0.0381378
SGMS1	1.51724	1.01513	2.26772	0.0420344
GPR153	1.59807	1.05509	2.42049	0.0268882
CMKLR1	1.61686	1.10192	2.37244	0.0140465
RASGRP4	1.96692	1.35958	2.84555	0.000330329
FOLR2	1.81424	1.20146	2.73954	0.00461382
MIA	0.475824	0.286587	0.790015	0.00408997
AP2A2	1.68385	1.07892	2.62794	0.021765
SMPD1	1.87614	1.15634	3.04402	0.0108271
ROPN1B	0.58451	0.349201	0.978381	0.0410401
ACN9	0.662156	0.449758	0.97486	0.0367094
FKBP15	1.74539	1.15114	2.6464	0.00872231
LILRA2	1.50257	1.08404	2.0827	0.0145104
GSTO2	0.408406	0.230137	0.724768	0.00221399
C2	1.50459	1.00029	2.26312	0.0498349
IL1RAPL2	1.32962	1.0606	1.66689	0.0135108
DOK2	1.64821	1.00577	2.70103	0.0473917
PFDN4	0.562003	0.319768	0.987739	0.045194
MS4A6A	1.6521	1.07491	2.53921	0.0220574
IRF5	1.7178	1.0467	2.81921	0.0323128
H3F3A	0.437266	0.266667	0.717005	0.00104394
CRAT	2.01153	1.24704	3.24466	0.00417008
GPR34	1.72863	1.18582	2.5199	0.00442303
ACP5	1.79919	1.13426	2.85394	0.0125907
SLC35F3	0.231619	0.0768485	0.698092	0.00936442
CADM4	0.505472	0.29195	0.875156	0.0148457
CYFIP1	1.70629	1.09705	2.65388	0.0177423
AQP11	0.288253	0.104129	0.797948	0.0166457
TREM2	1.74623	1.06479	2.86377	0.0271965
PLA2G15	1.66448	1.00065	2.76869	0.0497094
ROPN1	0.533037	0.322619	0.880693	0.0140542
CNDP2	1.79515	1.09475	2.94367	0.0204112
SDS	1.69696	1.13886	2.52856	0.00934976
