# Supplementary material for: Integrated profiling uncovers prognostic, immunological, and pharmacogenomic features of ferroptosis in triple-negative breast cancer
Source: Front Immunol. 2022 Nov 25;13:985861. doi: 10.3389/fimmu.2022.985861 (PMC9732280; doi:10.3389/fimmu.2022.985861)
Supplement: Supplementary Table 4 — Differentially expressed miRNAs between ferroptosis-relevant high- and low-risk groups in the TCGA-TNBC dataset. [file Table_4.xlsx]

## Sheet: Sheet1
ID	logFC	logCPM	PValue	FDR
hsa-miR-323a-3p	-2.30262	3.35839	1.16e-10	2.05e-07
hsa-miR-431-3p	-2.4545	4.39771	2.03e-10	2.05e-07
hsa-miR-20b-5p	2.31514	6.61245	2.77e-10	2.05e-07
hsa-miR-485-3p	-2.08523	3.30927	1.94e-09	1.08e-06
hsa-miR-495-3p	-1.73748	3.70641	7.78e-09	2.89e-06
hsa-miR-493-5p	-1.71403	3.9485	7.8e-09	2.89e-06
hsa-miR-4784	-3.06457	1.60109	1.32e-08	4.18e-06
hsa-miR-493-3p	-1.85811	3.0056	1.92e-08	5.33e-06
hsa-miR-432-5p	-1.85496	3.47132	4.26e-08	9.86e-06
hsa-miR-431-5p	-2.13569	2.36728	4.44e-08	9.86e-06
hsa-miR-891a-5p	-2.52428	3.07422	9.53e-08	1.84e-05
hsa-miR-323b-3p	-1.83574	3.51188	9.94e-08	1.84e-05
hsa-miR-487a-3p	-2.49633	1.10787	1.12e-07	1.9e-05
hsa-miR-376a-3p	-2.83847	1.75534	1.2e-07	1.9e-05
hsa-miR-3923	-4.32979	1.26647	1.34e-07	1.99e-05
hsa-miR-124-3p	-3.96339	1.13118	1.44e-07	2e-05
hsa-miR-370-3p	-1.58205	3.39099	2.86e-07	3.53e-05
hsa-miR-363-3p	1.67051	4.93969	2.86e-07	3.53e-05
hsa-miR-1258	-2.08819	1.3316	4.73e-07	5.53e-05
hsa-miR-133b	-2.99758	1.06442	5.23e-07	5.81e-05
hsa-miR-154-3p	-1.51631	1.94741	1.5e-06	0.000158682
hsa-miR-20b-3p	1.98352	2.89651	1.68e-06	0.000169442
hsa-miR-184	-2.23078	4.18893	1.85e-06	0.000178489
hsa-miR-206	-4.10998	5.57127	2.23e-06	0.000206556
hsa-miR-654-3p	-1.49133	5.04897	2.52e-06	0.000223752
hsa-miR-329-3p	-1.92677	1.07924	2.7e-06	0.000230702
hsa-miR-758-3p	-1.29821	3.90802	1.21e-05	0.000976902
hsa-miR-337-3p	-1.31032	5.47077	1.23e-05	0.000976902
hsa-miR-433-3p	-1.65249	1.31477	1.32e-05	0.00100789
hsa-miR-410-3p	-1.36799	3.85649	1.91e-05	0.00137797
hsa-miR-221-3p	-0.825981	7.70733	1.92e-05	0.00137797
hsa-miR-369-3p	-1.18682	3.326	2.32e-05	0.00160708
hsa-miR-379-3p	-1.63215	0.836647	2.44e-05	0.00164067
hsa-miR-4677-3p	0.684643	4.3091	2.72e-05	0.00177473
hsa-miR-543	-1.57413	1.20584	3.58e-05	0.00227313
hsa-miR-590-5p	0.704223	4.94686	5.25e-05	0.00315377
hsa-miR-3942-5p	1.31753	0.333073	5.25e-05	0.00315377
hsa-miR-127-3p	-1.00544	9.36929	8.54e-05	0.00499102
hsa-miR-218-5p	-0.778733	5.62592	9.45e-05	0.00537882
hsa-miR-370-5p	-1.08502	2.42447	9.96e-05	0.00553154
hsa-miR-891b	-2.9111	-0.0371754	0.000104146	0.00556661
hsa-miR-222-5p	-0.789847	3.1837	0.000105267	0.00556661
hsa-miR-487b-3p	-1.1262	2.7864	0.000111117	0.00573931
hsa-miR-18b-5p	1.29341	1.03785	0.000127964	0.00633226
hsa-miR-411-3p	-1.36641	1.33194	0.000128299	0.00633226
hsa-miR-577	1.45307	6.03904	0.000132181	0.00638203
hsa-miR-409-3p	-0.825268	4.76959	0.000146942	0.0069438
hsa-miR-376b-3p	-1.60975	1.55066	0.000195641	0.00893121
hsa-miR-379-5p	-0.892607	9.65628	0.000197042	0.00893121
hsa-miR-1224-5p	-1.62198	1.6662	0.000217252	0.00965033
hsa-miR-10b-5p	-0.692762	15.5555	0.000237578	0.0103463
hsa-miR-199a-5p	-0.887534	10.4691	0.000245452	0.0104836
hsa-miR-887-3p	-0.955101	2.75093	0.000267495	0.0112096
hsa-miR-221-5p	-1.13186	2.20644	0.000313176	0.0128808
hsa-miR-2115-3p	-2.08819	1.26401	0.000349177	0.0141004
hsa-miR-4433b-5p	-2.12002	-0.107037	0.00040035	0.0158782
hsa-miR-372-3p	-1.70353	0.818904	0.000440072	0.0171474
hsa-miR-582-5p	0.78565	3.65477	0.000473922	0.0181436
hsa-miR-548ao-3p	1.40436	0.377567	0.000481979	0.0181436
hsa-miR-134-5p	-0.761019	8.6957	0.000495085	0.0183264
hsa-miR-33a-5p	0.800319	5.20467	0.000536766	0.0195436
hsa-miR-556-5p	1.38366	0.495699	0.000554091	0.019849
hsa-miR-552-5p	-1.78998	0.563281	0.000571255	0.0200225
hsa-miR-4449	-1.47661	1.10279	0.000576964	0.0200225
hsa-miR-10b-3p	-0.677342	3.76786	0.000615257	0.0209485
hsa-miR-136-3p	-0.955446	3.49398	0.000622513	0.0209485
hsa-miR-222-3p	-0.603487	6.32774	0.000643049	0.0213166
hsa-miR-6510-3p	1.26859	3.8379	0.000732215	0.0239154
hsa-miR-106a-3p	1.68546	0.115518	0.000743942	0.0239323
hsa-miR-382-5p	-0.783454	4.54514	0.000754283	0.0239323
hsa-miR-548d-3p	1.06649	0.791636	0.000769287	0.0240646
hsa-miR-21-3p	-0.500084	11.53	0.000842386	0.0255082
hsa-miR-129-2-3p	2.02173	1.35886	0.000846927	0.0255082
hsa-miR-4433b-3p	-2.33411	-0.0108579	0.000849891	0.0255082
hsa-miR-2115-5p	-2.10333	0.594384	0.000935068	0.0276905
hsa-miR-582-3p	0.742711	8.13309	0.000978243	0.0285879
hsa-miR-149-3p	-1.33151	0.191814	0.00103934	0.0299789
hsa-miR-219a-2-3p	-2.14769	-0.0598481	0.00109079	0.0310595
hsa-miR-137-3p	-1.65008	1.7001	0.00136187	0.0382876
hsa-miR-127-5p	-0.703089	8.35462	0.00149258	0.0414377
hsa-miR-552-3p	-1.84551	0.0952926	0.00167114	0.0458222
hsa-miR-758-5p	-0.796769	3.19499	0.00169641	0.0459479
hsa-miR-106a-5p	0.878955	5.73783	0.0018145	0.0485544
hsa-miR-1269a	2.58338	8.42391	0.00185202	0.0489683
